# Supplementary material for: MicroRNA Signatures of Drought Signaling in Rice Root
Source: PLoS One. 2016 Jun 8;11(6):e0156814. doi: 10.1371/journal.pone.0156814 (PMC4898717; doi:10.1371/journal.pone.0156814)
Supplement: S1 Table — (XLSX) [file pone.0156814.s006.xlsx]

## Sheet: Sheet1
Table S1. Details of the primers used in this study.
MiRNA	Reverses primer	Forward primer	Stem-loop RT PCR primer
miR1317-1882e	GTGCAGGGTCCGAGGT	GGTACGGAAATGATCTTGGA	GTCGTATCCAGTGCAGGGTCCGAGGTATTCGCACTGGATACGACTACC
miR156l	GTGCAGGGTCCGAGGT	GCAGTGACAGAAGAGAGTG	GTCGTATCCAGTGCAGGGTCCGAGGTATTCGCACTGGATACGACGTGCT
miR159a,b	GTGCAGGGTCCGAGGT	GGAGTTTGGATTGAAGGGA	GTCGTATCCAGTGCAGGGTCCGAGGTATTCGCACTGGATACGACCAGAGC
miR168a	GTGCAGGGTCCGAGGT	GCTCGCTTGGTGCAGATC	GTCGTATCCAGTGCAGGGTCCGAGGTATTCGCACTGGATACGACGTCCC
miR169a	GTGCAGGGTCCGAGGT	CGACTAGCCAAGGATGACT	GTCGTATCCAGTGCAGGGTCCGAGGTATTCGCACTGGATACGACTAGGCA
miR171b-f	GTGCAGGGTCCGAGGT	CGGTGATTGAGCCGTGCC	GTCGTATCCAGTGCAGGGTCCGAGGTATTCGCACTGGATACGACGATATT
miR1850	GTGCAGGGTCCGAGGT	GATGGTGGAAAGTTGGGAGA	GTCGTATCCAGTGCAGGGTCCGAGGTATTCGCACTGGATACGACCCCCAA
miR1861h,j	GTGCAGGGTCCGAGGT	GACTCGATCTTGAGGCAGG	GTCGTATCCAGTGCAGGGTCCGAGGTATTCGCACTGGATACGACCTCAGTT
miR396d-f	GTGCAGGGTCCGAGGT	GGATCCACAGGCTTTCTTG	GTCGTATCCAGTGCAGGGTCCGAGGTATTCGCACTGGATACGACCAGTT
miR3979-3p	GTGCAGGGTCCGAGGT	CGGCTTCGGGGGAGGAG	GTCGTATCCAGTGCAGGGTCCGAGGTATTCGCACTGGATACGACGCTTCT
miR3979-5p	GTGCAGGGTCCGAGGT	GGTCGTCTCTCTCTCCCTTG	GTCGTATCCAGTGCAGGGTCCGAGGTATTCGCACTGGATACGACGCCTT
miR528	GTGCAGGGTCCGAGGT	GTCTGGAAGGGGCATGCA	GTCGTATCCAGTGCAGGGTCCGAGGTATTCGCACTGGATACGACCTCCTC
miR529b	GTGCAGGGTCCGAGGT	GGACCAGAAGAGAGAGAGTA	GTCGTATCCAGTGCAGGGTCCGAGGTATTCGCACTGGATACGACAAGCTG
miR535	GTGCAGGGTCCGAGGT	GCAGTGACAACGAGAGAGA	GTCGTATCCAGTGCAGGGTCCGAGGTATTCGCACTGGATACGACGCGTGC
NR050 (DD-m0005)	GTGCAGGGTCCGAGGT	CGGAGCCGGGCTCGGTCG	GTCGTATCCAGTGCAGGGTCCGAGGTATTCGCACTGGATACGACCACGCG
NR071 (WW-m0013)	GTGCAGGGTCCGAGGT	GGATGAGGACAAGAGCTG	GTCGTATCCAGTGCAGGGTCCGAGGTATTCGCACTGGATACGACCCGAAT
NR719 (DD-m0016)	GTGCAGGGTCCGAGGT	GTGTAAGGCTGCATTGTAC	GTCGTATCCAGTGCAGGGTCCGAGGTATTCGCACTGGATACGACTCTTG
NR769 (DD-m0022)	GTGCAGGGTCCGAGGT	GTGCTCGATTGCGTCTGTA	GTCGTATCCAGTGCAGGGTCCGAGGTATTCGCACTGGATACGACTGCTGC
