# Supplementary material for: MicroRNA Signatures of Drought Signaling in Rice Root
Source: PLoS One. 2016 Jun 8;11(6):e0156814. doi: 10.1371/journal.pone.0156814 (PMC4898717; doi:10.1371/journal.pone.0156814)
Supplement: S2 Table — (XLSX) [file pone.0156814.s007.xlsx]

## Sheet: Sheet1
Table S2. The list of 10671 miRNAs detected in this study.WW: well watered root; WD: water deprived root; SpWW: well watered part of split-root system ; SpWD: water deprived part of split-root system
miRNA	sequence	count (WW)	count (WD)	count (SpWW)	count (SpWD)
osa-MIR1317	AGATTGCTTTCAAGGTCATTTCTT	3	1	0	2
osa-MIR1317	AGATTGCTTTCAAGGTCATTTC	2	0	0	0
osa-MIR1317	AGATTGCTTTCAAGGTCATT	2	0	0	0
osa-MIR1317	GATTGCTTTCAAGGTCATTTCTT	1	0	0	0
osa-MIR1317	TAGGGAACCCCATTCCCATAAA	2	0	0	0
osa-MIR1317	AGCTGGTTGCTGTATCTATGGGAATA	2	0	0	0
osa-MIR1317	GTTCCCTTACGAAATGATCTTGG	1	0	0	0
osa-MIR1317	TTCCCTTACGAAATGATCTTGGA	1	0	0	0
osa-MIR1317	TTCCCTTACGAAATGATCTTGGAC	1	1	0	0
osa-MIR1317	TCCCTTACGAAATGATCTTGGACG	1	0	0	0
osa-MIR1317	TTACGAAATGATCTTGGACGTAAT	5	1	0	1
osa-MIR1317	CGAAATGATCTTGGACGTA	7	2	0	0
osa-MIR1317	CGAAATGATCTTGGACGT	3	0	0	0
osa-MIR1317	CGAAATGATCTTGGACGTAA	3	1	0	0
osa-MIR1317	CGAAATGATCTTGGACGTAAT	2	0	0	1
osa-MIR1317	CGAAATGATCTTGGACGTAATCTAG	1	0	0	0
osa-MIR1317	CGAAATGATCTTGGACGTAATCTA	1	0	0	0
osa-MIR1317	GAAATGATCTTGGACGTA	446	137	5	8
osa-MIR1317	GAAATGATCTTGGACGTAA	188	67	4	19
osa-MIR1317	GAAATGATCTTGGACGTAAT	20	7	0	3
osa-MIR1317	GAAATGATCTTGGACGTAATCTA	12	5	0	0
osa-MIR1317	GAAATGATCTTGGACGTAATC	11	3	1	3
osa-MIR1317	GAAATGATCTTGGACGTAATCTAG	9	0	0	0
osa-MIR1317	GAAATGATCTTGGACGTAATCT	1	0	0	0
osa-MIR1317	AAATGATCTTGGACGTAA	28	14	1	0
osa-MIR1317	AAATGATCTTGGACGTAAT	8	2	0	3
osa-MIR1317	AAATGATCTTGGACGTAATCTAG	2	0	0	0
osa-MIR1317	AAATGATCTTGGACGTAATCTA	2	1	0	0
osa-MIR1317	AAATGATCTTGGACGTAATC	1	2	0	1
osa-MIR1317	AATGATCTTGGACGTAATC	5	0	0	0
osa-MIR1317	AATGATCTTGGACGTAATCTAG	3	0	0	0
osa-MIR1317	AATGATCTTGGACGTAAT	2	3	0	0
osa-MIR1317	AATGATCTTGGACGTAATCT	1	0	0	0
osa-MIR1317	AATGATCTTGGACGTAATCTA	1	3	0	1
osa-MIR1317	ATGATCTTGGACGTAATC	2	0	0	0
osa-MIR1317	ATGATCTTGGACGTAATCTAGGAG	1	0	0	0
osa-MIR1317	TGATCTTGGACGTAATCTAG	1	0	0	0
osa-MIR1317	TGATCTTGGACGTAATCTA	1	1	0	0
osa-MIR1317	GATCTTGGACGTAATCTAGGA	1	0	0	0
osa-MIR1317	ATCTTGGACGTAATCTAG	1	0	0	0
osa-MIR1317	AGATTGCTTTCAAGGTCA	0	1	0	0
osa-MIR1317	AGATTGCTTTCAAGGTCATTTCT	0	1	0	0
osa-MIR1317	TATGGGAATAAGGGTTCCCTTA	0	2	0	0
osa-MIR1317	TTCCCTTACGAAATGATCTTGG	0	1	0	0
osa-MIR1317	TACGAAATGATCTTGGACGTAA	0	1	0	0
osa-MIR1317	AAATGATCTTGGACGTAATCT	0	1	0	0
osa-MIR1317	ATGATCTTGGACGTAATCTA	0	1	0	0
osa-MIR1317	ATGATCTTGGACGTAATCTAG	0	1	0	1
osa-MIR1318	TGTGATCAGGAGAGATGACAC	1	0	0	0
osa-MIR1318	GATCAGGAGAGATGACACCGAC	1	0	0	0
osa-MIR1318	GATCAGGAGAGATGACACCGA	1	0	1	0
osa-MIR1318	ATCAGGAGAGATGACACCGACA	1188	122	12	23
osa-MIR1318	ATCAGGAGAGATGACACCGAC	147	18	1	5
osa-MIR1318	ATCAGGAGAGATGACACCGA	10	1	1	0
osa-MIR1318	ATCAGGAGAGATGACACCGACATC	3	0	0	0
osa-MIR1318	ATCAGGAGAGATGACACCGACAT	3	0	0	0
osa-MIR1318	ATCAGGAGAGATGACACCG	3	0	0	0
osa-MIR1318	TCAGGAGAGATGACACCGAC	951	130	55	34
osa-MIR1318	TCAGGAGAGATGACACCGACA	903	142	48	31
osa-MIR1318	TCAGGAGAGATGACACCGA	52	10	10	3
osa-MIR1318	TCAGGAGAGATGACACCGACAT	3	0	0	0
osa-MIR1318	TCAGGAGAGATGACACCG	2	1	2	0
osa-MIR1318	CAGGAGAGATGACACCGACA	25	18	3	5
osa-MIR1318	CAGGAGAGATGACACCGAC	3	4	0	0
osa-MIR1318	AGGAGAGATGACACCGACA	15	7	0	2
osa-MIR1318	AGGAGAGATGACACCGAC	1	0	0	0
osa-MIR1318	GGAGAGATGACACCGACA	2	0	0	0
osa-MIR1318	GAGATGACACCGACATCGCCGGA	3	0	0	0
osa-MIR1318	TTGATGCAGGTGTCATCTCCC	1	0	0	0
osa-MIR1318	CAGGTGTCATCTCCCCTGAAC	12	1	0	0
osa-MIR1318	CAGGTGTCATCTCCCCTGAACA	5	1	0	0
osa-MIR1318	AGGTGTCATCTCCCCTGAACA	1	1	0	0
osa-MIR1318	GGTGTCATCTCCCCTGAAC	2	0	1	0
osa-MIR1318	GACACCGACATCGCCGGAATT	0	1	0	0
osa-MIR1318	GGTGTCATCTCCCCTGAACA	0	1	1	0
osa-MIR1318	GATCAGGAGAGATGACACCGACA	0	0	1	0
osa-MIR1318	AGAGATGACACCGACATCGCCGGA	0	0	1	0
osa-MIR1318	TTGATGGTCCGTTTGATGCA	0	0	1	0
osa-MIR1318	CAGGTGTCATCTCCCCTGAA	0	0	1	0
osa-MIR1319	AGAAAAAACCGGCATCTGTAATA	1	0	0	0
osa-MIR1319	CTGTAATATATTATAGGTGTCGGT	5	2	1	0
osa-MIR1319	TAATATATTATAGGTGTCGGTTAA	1	0	0	0
osa-MIR1319	ATATATTATAGGTGTCGGTTA	1	0	0	0
osa-MIR1319	TATATTATAGGTGTCGGT	1	0	0	0
osa-MIR1319	ATATTATAGGTGTCGGTTAATTAA	1	1	0	0
osa-MIR1319	TATTATAGGTGTCGGTTA	1	0	0	0
osa-MIR1319	AGGTGTCGGTTAATTAAAAAC	1	0	0	0
osa-MIR1319	ATTATAAGTGCCGGTTTTT	1	0	0	0
osa-MIR1319	TAATATATTATAGGTGTCGGT	0	1	0	0
osa-MIR1320	TGGAACGGAGGAATTTTATA	15	3	0	2
osa-MIR1320	TGGAACGGAGGAATTTTA	7	6	0	0
osa-MIR1320	TGGAACGGAGGAATTTTAT	4	1	0	0
osa-MIR1320	TGGAACGGAGGAATTTTATAG	3	0	0	0
osa-MIR1320	TGGAACGGAGGAATTTTATAGG	2	1	0	0
osa-MIR1320	GGAACGGAGGAATTTTATAG	3	0	0	0
osa-MIR1320	TAGGCCTACTTTGGAACGGAGGAATTT	0	1	0	0
osa-MIR1320	GGAACGGAGGAATTTTATA	0	1	0	1
osa-MIR1320	GGAACGGAGGAATTTTATAGGATTT	0	1	0	0
osa-MIR1320	AGGATTTTTGCGGGAATTTTA	0	1	0	0
osa-MIR1320	AATTCATTCGTTCCAATGTAGCC	0	1	0	0
osa-MIR1320	CCTACTTTGGAACGGAGGAATTTTA	0	0	1	0
osa-MIR1320	CTTTGGAACGGAGGAATTTTA	0	0	1	0
osa-MIR1423	ACTAGTATTTGGGAGGCAACTACA	1	1	0	0
osa-MIR1423	TAGTATTTGGGAGGCAACTACACG	1	0	0	0
osa-MIR1423	TATTTGGGAGGCAACTACACGTTGG	2	1	0	0
osa-MIR1423	TATTTGGGAGGCAACTACACGT	1	2	0	0
osa-MIR1423	TTGGGAGGCAACTACACGTTGGGC	2	0	1	2
osa-MIR1423	TGGGAGGCAACTACACGTTGGGCG	1	0	0	0
osa-MIR1423	GGGAGGCAACTACACGTTGGGCGCT	1	0	0	0
osa-MIR1423	GGGAGGCAACTACACGTTGGGCGC	1	1	0	1
osa-MIR1423	GGAGGCAACTACACGTTGGGCGCT	40	47	5	12
osa-MIR1423	GGAGGCAACTACACGTTGGGCG	1	3	0	1
osa-MIR1423	GGAGGCAACTACACGTTGGGC	1	3	2	0
osa-MIR1423	GGAGGCAACTACACGTTGGGCGCTC	1	4	0	1
osa-MIR1423	GAGGCAACTACACGTTGGGCGCTC	6	8	3	3
osa-MIR1423	GAGGCAACTACACGTTGGGCG	1	2	0	0
osa-MIR1423	GAGGCAACTACACGTTGGGCGCT	1	3	1	1
osa-MIR1423	AGGCAACTACACGTTGGGCGCTCG	18	16	2	3
osa-MIR1423	AGGCAACTACACGTTGGGCGCTC	11	20	4	4
osa-MIR1423	AGGCAACTACACGTTGGGCGCT	10	12	1	4
osa-MIR1423	AGGCAACTACACGTTGGGCGCTCGA	3	2	1	0
osa-MIR1423	AGGCAACTACACGTTGGGCG	1	1	0	1
osa-MIR1423	GGCAACTACACGTTGGGCGCTCGA	47	49	1	9
osa-MIR1423	GGCAACTACACGTTGGGCGCTC	24	36	19	7
osa-MIR1423	GGCAACTACACGTTGGGCGCT	6	10	1	3
osa-MIR1423	GGCAACTACACGTTGGGCGCTCG	4	13	5	2
osa-MIR1423	GCAACTACACGTTGGGCGCTCGAT	46	65	4	7
osa-MIR1423	GCAACTACACGTTGGGCGCTC	20	19	10	5
osa-MIR1423	GCAACTACACGTTGGGCGCTCGA	12	8	2	3
osa-MIR1423	GCAACTACACGTTGGGCGCTCG	6	3	0	0
osa-MIR1423	GCAACTACACGTTGGGCGCT	2	8	2	4
osa-MIR1423	GCAACTACACGTTGGGCGC	2	1	0	0
osa-MIR1423	GCAACTACACGTTGGGCGCTCGATC	1	0	0	1
osa-MIR1423	CAACTACACGTTGGGCGCTCGA	386	531	72	101
osa-MIR1423	CAACTACACGTTGGGCGCTCGATCC	113	18	1	6
osa-MIR1423	CAACTACACGTTGGGCGCTCGAT	60	89	10	19
osa-MIR1423	CAACTACACGTTGGGCGCTCGATC	60	68	17	18
osa-MIR1423	CAACTACACGTTGGGCGCTCG	3	8	4	3
osa-MIR1423	CAACTACACGTTGGGCGCTC	2	4	0	0
osa-MIR1423	CAACTACACGTTGGGCGC	1	1	0	0
osa-MIR1423	AACTACACGTTGGGCGCT	1	0	0	0
osa-MIR1423	TGGGCGCTCGATCCAGGGGTGGGA	2	0	0	1
osa-MIR1423	TGGGCGCTCGATCCAGGGGTGG	1	0	0	0
osa-MIR1423	GGGCGCTCGATCCAGGGGTGGGAA	1	0	0	0
osa-MIR1423	GGCGCTCGATCCAGGGGTGGGAA	1	1	0	0
osa-MIR1423	CGATCCAGGGGTGGGAAAATCGGGC	1	0	0	0
osa-MIR1423	GATCCAGGGGTGGGAAAATCGGGCG	1	0	0	1
osa-MIR1423	GATCCAGGGGTGGGAAAATCGGG	1	0	0	0
osa-MIR1423	GATCCAGGGGTGGGAAAATCGGGC	1	0	0	0
osa-MIR1423	ATCCAGGGGTGGGAAAATCGGGCGC	9	5	4	0
osa-MIR1423	ATCCAGGGGTGGGAAAATCGGGCG	7	8	1	2
osa-MIR1423	ATCCAGGGGTGGGAAAATCGGG	2	0	0	0
osa-MIR1423	ATCCAGGGGTGGGAAAATC	1	0	0	0
osa-MIR1423	ATCCAGGGGTGGGAAAATCGGGCGCC	1	3	0	0
osa-MIR1423	ATCCAGGGGTGGGAAAATCGGGC	1	3	1	2
osa-MIR1423	TCCAGGGGTGGGAAAATCGGGCGC	2	2	0	0
osa-MIR1423	TCCAGGGGTGGGAAAATCGGGCG	2	0	0	1
osa-MIR1423	TCCAGGGGTGGGAAAATCGGG	1	0	0	0
osa-MIR1423	TCCAGGGGTGGGAAAATCGGGC	1	4	1	1
osa-MIR1423	CCAGGGGTGGGAAAATCGGGCG	7	5	3	2
osa-MIR1423	CCAGGGGTGGGAAAATCGGGC	7	4	6	4
osa-MIR1423	CCAGGGGTGGGAAAATCGGG	2	7	3	1
osa-MIR1423	CCAGGGGTGGGAAAATCGGGCGC	2	1	0	2
osa-MIR1423	CCAGGGGTGGGAAAATCGG	1	0	1	2
osa-MIR1423	CAGGGGTGGGAAAATCGGGC	1	0	0	0
osa-MIR1423	CAGGGGTGGGAAAATCGG	1	0	0	0
osa-MIR1423	CCACGTTTTCCCCACCCCCGGAT	1	0	0	0
osa-MIR1423	TTCCCCACCCCCGGATCGAGCGC	2	0	0	0
osa-MIR1423	CCCACCCCCGGATCGAGCGCCC	1	0	0	0
osa-MIR1423	CCACCCCCGGATCGAGCGCCCAAG	4	0	0	0
osa-MIR1423	CCACCCCCGGATCGAGCGCCC	1	0	0	0
osa-MIR1423	CACCCCCGGATCGAGCGCCCAAGC	1	0	1	0
osa-MIR1423	ACCCCCGGATCGAGCGCCCA	1	0	0	0
osa-MIR1423	CCCCCGGATCGAGCGCCCAAGCGG	2	1	0	0
osa-MIR1423	CCCGGATCGAGCGCCCAAGCGGT	2	0	0	0
osa-MIR1423	CCGGATCGAGCGCCCAAGCGG	2	0	0	0
osa-MIR1423	CCGGATCGAGCGCCCAAGCGGT	1	1	0	0
osa-MIR1423	ATCGAGCGCCCAAGCGGTAGTTGTC	6	4	0	2
osa-MIR1423	CGAGCGCCCAAGCGGTAGTTGTCT	12	10	3	6
osa-MIR1423	GAGCGCCCAAGCGGTAGTTGTCTC	1	5	2	2
osa-MIR1423	GAGCGCCCAAGCGGTAGTTGTC	1	3	0	0
osa-MIR1423	AGCGCCCAAGCGGTAGTTGTCTCC	12	20	2	6
osa-MIR1423	AGCGCCCAAGCGGTAGTTGTCTCCC	1	0	0	0
osa-MIR1423	CGCCCAAGCGGTAGTTGTCTCCCA	2	2	1	1
osa-MIR1423	CGCCCAAGCGGTAGTTGTCTCC	1	1	0	0
osa-MIR1423	GCCCAAGCGGTAGTTGTCTCCCAA	1	1	0	0
osa-MIR1423	CCCAAGCGGTAGTTGTCTCCCA	2	0	0	0
osa-MIR1423	CCAAGCGGTAGTTGTCTCCCAAAT	9	7	0	0
osa-MIR1423	CAAGCGGTAGTTGTCTCCCAA	1	0	0	0
osa-MIR1423	AAGCGGTAGTTGTCTCCC	1	0	0	0
osa-MIR1423	AAGCGGTAGTTGTCTCCCAA	1	0	0	2
osa-MIR1423	AAGCGGTAGTTGTCTCCCAAA	1	0	0	0
osa-MIR1423	AGCGGTAGTTGTCTCCCAA	2	2	0	0
osa-MIR1423	AGCGGTAGTTGTCTCCCAAA	1	0	0	0
osa-MIR1423	AGCGGTAGTTGTCTCCCA	1	0	0	0
osa-MIR1423	TATTTGGGAGGCAACTACACGTT	0	2	0	0
osa-MIR1423	GGGAGGCAACTACACGTTGGGCG	0	2	0	1
osa-MIR1423	GGAGGCAACTACACGTTGGGCGC	0	2	1	0
osa-MIR1423	GGCAACTACACGTTGGGC	0	1	0	0
osa-MIR1423	GGCAACTACACGTTGGGCG	0	1	0	2
osa-MIR1423	GCAACTACACGTTGGGCG	0	1	0	0
osa-MIR1423	CAACTACACGTTGGGCGCT	0	1	0	0
osa-MIR1423	AACTACACGTTGGGCGCTC	0	1	0	2
osa-MIR1423	AACTACACGTTGGGCGCTCGA	0	1	1	1
osa-MIR1423	AACTACACGTTGGGCGCTCGAT	0	1	0	0
osa-MIR1423	TGGGCGCTCGATCCAGGGGTGGG	0	1	0	0
osa-MIR1423	ATCCAGGGGTGGGAAAATCG	0	1	0	1
osa-MIR1423	TCCAGGGGTGGGAAAATCGGGCGCC	0	1	0	0
osa-MIR1423	CAGGGGTGGGAAAATCGGG	0	1	0	0
osa-MIR1423	GGGGTGGGAAAATCGGGCG	0	1	0	0
osa-MIR1423	TTTTCCCCACCCCCGGATCGAGCG	0	1	0	0
osa-MIR1423	TTCCCCACCCCCGGATCGAGCGCC	0	1	0	0
osa-MIR1423	TCCCCACCCCCGGATCGAGCGCCCA	0	2	0	0
osa-MIR1423	TCCCCACCCCCGGATCGAGCGCCC	0	1	0	0
osa-MIR1423	CCCCACCCCCGGATCGAGCGCCCA	0	1	0	0
osa-MIR1423	CCACCCCCGGATCGAGCGCCCAA	0	1	0	0
osa-MIR1423	CACCCCCGGATCGAGCGCCCA	0	1	0	0
osa-MIR1423	CACCCCCGGATCGAGCGCCCAAG	0	1	0	0
osa-MIR1423	CCCCGGATCGAGCGCCCAA	0	1	0	0
osa-MIR1423	TCGAGCGCCCAAGCGGTAGTTGTC	0	2	1	1
osa-MIR1423	TCGAGCGCCCAAGCGGTAGTTGTCT	0	1	0	0
osa-MIR1423	AGCGCCCAAGCGGTAGTTGTCTC	0	1	0	0
osa-MIR1423	GCGCCCAAGCGGTAGTTGTCTCCC	0	1	0	0
osa-MIR1423	CGCCCAAGCGGTAGTTGTCTC	0	1	0	0
osa-MIR1423	GCCCAAGCGGTAGTTGTCTCC	0	1	0	1
osa-MIR1423	CCCAAGCGGTAGTTGTCTCCC	0	1	0	0
osa-MIR1423	CCCAAGCGGTAGTTGTCTCCCAAA	0	1	1	0
osa-MIR1423	AGCGGTAGTTGTCTCCCAAATAC	0	1	0	0
osa-MIR1423	ATCCAGGGGTGGGAAAATCGG	0	0	1	0
osa-MIR1423	CCCACGTTTTCCCCACCCCCGGA	0	0	1	0
osa-MIR1423	CCACGTTTTCCCCACCCCCGGATC	0	0	1	0
osa-MIR1423	GCGCCCAAGCGGTAGTTGTCTCC	0	0	1	0
osa-MIR1423	CGCCCAAGCGGTAGTTGTCT	0	0	1	0
osa-MIR1423	GAGGCAACTACACGTTGGGC	0	0	0	1
osa-MIR1423	AGGCAACTACACGTTGGGCGC	0	0	0	1
osa-MIR1423	GCGCTCGATCCAGGGGTGGGAA	0	0	0	1
osa-MIR1423	CAGGGGTGGGAAAATCGGGCGC	0	0	0	1
osa-MIR1423	CCCCACCCCCGGATCGAGCGCC	0	0	0	1
osa-MIR1423	CGAGCGCCCAAGCGGTAGTTGTCTC	0	0	0	1
osa-MIR1423	CCAAGCGGTAGTTGTCTCCCA	0	0	0	1
osa-MIR1423	AGCGGTAGTTGTCTCCCAAATACT	0	0	0	1
osa-MIR1423b	ACTAGTATTTGGGAGGCAACTACA	1	1	0	0
osa-MIR1423b	TAGTATTTGGGAGGCAACTACACG	1	0	0	0
osa-MIR1423b	TATTTGGGAGGCAACTACACGTTGG	2	1	0	0
osa-MIR1423b	TATTTGGGAGGCAACTACACGT	1	2	0	0
osa-MIR1423b	TTGGGAGGCAACTACACGTTGGGC	2	0	1	2
osa-MIR1423b	TGGGAGGCAACTACACGTTGGGCG	1	0	0	0
osa-MIR1423b	GGGAGGCAACTACACGTTGGGCGCT	1	0	0	0
osa-MIR1423b	GGGAGGCAACTACACGTTGGGCGC	1	1	0	1
osa-MIR1423b	GGAGGCAACTACACGTTGGGCGCT	40	47	5	12
osa-MIR1423b	GGAGGCAACTACACGTTGGGCG	1	3	0	1
osa-MIR1423b	GGAGGCAACTACACGTTGGGC	1	3	2	0
osa-MIR1423b	GGAGGCAACTACACGTTGGGCGCTC	1	4	0	1
osa-MIR1423b	GAGGCAACTACACGTTGGGCGCTC	6	8	3	3
osa-MIR1423b	GAGGCAACTACACGTTGGGCG	1	2	0	0
osa-MIR1423b	GAGGCAACTACACGTTGGGCGCT	1	3	1	1
osa-MIR1423b	AGGCAACTACACGTTGGGCGCTCG	18	16	2	3
osa-MIR1423b	AGGCAACTACACGTTGGGCGCTC	11	20	4	4
osa-MIR1423b	AGGCAACTACACGTTGGGCGCT	10	12	1	4
osa-MIR1423b	AGGCAACTACACGTTGGGCGCTCGA	3	2	1	0
osa-MIR1423b	AGGCAACTACACGTTGGGCG	1	1	0	1
osa-MIR1423b	GGCAACTACACGTTGGGCGCTCGA	47	49	1	9
osa-MIR1423b	GGCAACTACACGTTGGGCGCTC	24	36	19	7
osa-MIR1423b	GGCAACTACACGTTGGGCGCT	6	10	1	3
osa-MIR1423b	GGCAACTACACGTTGGGCGCTCG	4	13	5	2
osa-MIR1423b	GCAACTACACGTTGGGCGCTCGAT	46	65	4	7
osa-MIR1423b	GCAACTACACGTTGGGCGCTC	20	19	10	5
osa-MIR1423b	GCAACTACACGTTGGGCGCTCGA	12	8	2	3
osa-MIR1423b	GCAACTACACGTTGGGCGCTCG	6	3	0	0
osa-MIR1423b	GCAACTACACGTTGGGCGCT	2	8	2	4
osa-MIR1423b	GCAACTACACGTTGGGCGC	2	1	0	0
osa-MIR1423b	GCAACTACACGTTGGGCGCTCGATC	1	0	0	1
osa-MIR1423b	CAACTACACGTTGGGCGCTCGA	386	531	72	101
osa-MIR1423b	CAACTACACGTTGGGCGCTCGATCC	113	18	1	6
osa-MIR1423b	CAACTACACGTTGGGCGCTCGAT	60	89	10	19
osa-MIR1423b	CAACTACACGTTGGGCGCTCGATC	60	68	17	18
osa-MIR1423b	CAACTACACGTTGGGCGCTCG	3	8	4	3
osa-MIR1423b	CAACTACACGTTGGGCGCTC	2	4	0	0
osa-MIR1423b	CAACTACACGTTGGGCGC	1	1	0	0
osa-MIR1423b	AACTACACGTTGGGCGCT	1	0	0	0
osa-MIR1423b	TGGGCGCTCGATCCAGGGGTGGGA	2	0	0	1
osa-MIR1423b	TGGGCGCTCGATCCAGGGGTGG	1	0	0	0
osa-MIR1423b	GGGCGCTCGATCCAGGGGTGGGAA	1	0	0	0
osa-MIR1423b	GGCGCTCGATCCAGGGGTGGGAA	1	1	0	0
osa-MIR1423b	CGATCCAGGGGTGGGAAAATCGGGC	1	0	0	0
osa-MIR1423b	GATCCAGGGGTGGGAAAATCGGGCG	1	0	0	1
osa-MIR1423b	GATCCAGGGGTGGGAAAATCGGG	1	0	0	0
osa-MIR1423b	GATCCAGGGGTGGGAAAATCGGGC	1	0	0	0
osa-MIR1423b	ATCCAGGGGTGGGAAAATCGGGCGC	9	5	4	0
osa-MIR1423b	ATCCAGGGGTGGGAAAATCGGGCG	7	8	1	2
osa-MIR1423b	ATCCAGGGGTGGGAAAATCGGG	2	0	0	0
osa-MIR1423b	ATCCAGGGGTGGGAAAATC	1	0	0	0
osa-MIR1423b	ATCCAGGGGTGGGAAAATCGGGCGCC	1	3	0	0
osa-MIR1423b	ATCCAGGGGTGGGAAAATCGGGC	1	3	1	2
osa-MIR1423b	TCCAGGGGTGGGAAAATCGGGCGC	2	2	0	0
osa-MIR1423b	TCCAGGGGTGGGAAAATCGGGCG	2	0	0	1
osa-MIR1423b	TCCAGGGGTGGGAAAATCGGG	1	0	0	0
osa-MIR1423b	TCCAGGGGTGGGAAAATCGGGC	1	4	1	1
osa-MIR1423b	CCAGGGGTGGGAAAATCGGGCG	7	5	3	2
osa-MIR1423b	CCAGGGGTGGGAAAATCGGGC	7	4	6	4
osa-MIR1423b	CCAGGGGTGGGAAAATCGGG	2	7	3	1
osa-MIR1423b	CCAGGGGTGGGAAAATCGGGCGC	2	1	0	2
osa-MIR1423b	CCAGGGGTGGGAAAATCGG	1	0	1	2
osa-MIR1423b	CAGGGGTGGGAAAATCGGGC	1	0	0	0
osa-MIR1423b	CAGGGGTGGGAAAATCGG	1	0	0	0
osa-MIR1423b	CCACGTTTTCCCCACCCCCGGAT	1	0	0	0
osa-MIR1423b	TTCCCCACCCCCGGATCGAGCGC	2	0	0	0
osa-MIR1423b	CCCACCCCCGGATCGAGCGCCC	1	0	0	0
osa-MIR1423b	CCACCCCCGGATCGAGCGCCCAAG	4	0	0	0
osa-MIR1423b	CCACCCCCGGATCGAGCGCCC	1	0	0	0
osa-MIR1423b	CACCCCCGGATCGAGCGCCCAAGC	1	0	1	0
osa-MIR1423b	ACCCCCGGATCGAGCGCCCA	1	0	0	0
osa-MIR1423b	CCCCCGGATCGAGCGCCCAAGCGG	2	1	0	0
osa-MIR1423b	CCCGGATCGAGCGCCCAAGCGGT	2	0	0	0
osa-MIR1423b	CCGGATCGAGCGCCCAAGCGG	2	0	0	0
osa-MIR1423b	CCGGATCGAGCGCCCAAGCGGT	1	1	0	0
osa-MIR1423b	ATCGAGCGCCCAAGCGGTAGTTGTC	6	4	0	2
osa-MIR1423b	CGAGCGCCCAAGCGGTAGTTGTCT	12	10	3	6
osa-MIR1423b	GAGCGCCCAAGCGGTAGTTGTCTC	1	5	2	2
osa-MIR1423b	GAGCGCCCAAGCGGTAGTTGTC	1	3	0	0
osa-MIR1423b	AGCGCCCAAGCGGTAGTTGTCTCC	12	20	2	6
osa-MIR1423b	AGCGCCCAAGCGGTAGTTGTCTCCC	1	0	0	0
osa-MIR1423b	CGCCCAAGCGGTAGTTGTCTCCCA	2	2	1	1
osa-MIR1423b	CGCCCAAGCGGTAGTTGTCTCC	1	1	0	0
osa-MIR1423b	GCCCAAGCGGTAGTTGTCTCCCAA	1	1	0	0
osa-MIR1423b	CCCAAGCGGTAGTTGTCTCCCA	2	0	0	0
osa-MIR1423b	CCAAGCGGTAGTTGTCTCCCAAAT	9	7	0	0
osa-MIR1423b	CAAGCGGTAGTTGTCTCCCAA	1	0	0	0
osa-MIR1423b	AAGCGGTAGTTGTCTCCC	1	0	0	0
osa-MIR1423b	AAGCGGTAGTTGTCTCCCAA	1	0	0	2
osa-MIR1423b	AAGCGGTAGTTGTCTCCCAAA	1	0	0	0
osa-MIR1423b	AGCGGTAGTTGTCTCCCAA	2	2	0	0
osa-MIR1423b	AGCGGTAGTTGTCTCCCAAA	1	0	0	0
osa-MIR1423b	AGCGGTAGTTGTCTCCCA	1	0	0	0
osa-MIR1423b	TATTTGGGAGGCAACTACACGTT	0	2	0	0
osa-MIR1423b	GGGAGGCAACTACACGTTGGGCG	0	2	0	1
osa-MIR1423b	GGAGGCAACTACACGTTGGGCGC	0	2	1	0
osa-MIR1423b	GGCAACTACACGTTGGGC	0	1	0	0
osa-MIR1423b	GGCAACTACACGTTGGGCG	0	1	0	2
osa-MIR1423b	GCAACTACACGTTGGGCG	0	1	0	0
osa-MIR1423b	CAACTACACGTTGGGCGCT	0	1	0	0
osa-MIR1423b	AACTACACGTTGGGCGCTC	0	1	0	2
osa-MIR1423b	AACTACACGTTGGGCGCTCGA	0	1	1	1
osa-MIR1423b	AACTACACGTTGGGCGCTCGAT	0	1	0	0
osa-MIR1423b	TGGGCGCTCGATCCAGGGGTGGG	0	1	0	0
osa-MIR1423b	ATCCAGGGGTGGGAAAATCG	0	1	0	1
osa-MIR1423b	TCCAGGGGTGGGAAAATCGGGCGCC	0	1	0	0
osa-MIR1423b	CAGGGGTGGGAAAATCGGG	0	1	0	0
osa-MIR1423b	GGGGTGGGAAAATCGGGCG	0	1	0	0
osa-MIR1423b	TTTTCCCCACCCCCGGATCGAGCG	0	1	0	0
osa-MIR1423b	TTCCCCACCCCCGGATCGAGCGCC	0	1	0	0
osa-MIR1423b	TCCCCACCCCCGGATCGAGCGCCCA	0	2	0	0
osa-MIR1423b	TCCCCACCCCCGGATCGAGCGCCC	0	1	0	0
osa-MIR1423b	CCCCACCCCCGGATCGAGCGCCCA	0	1	0	0
osa-MIR1423b	CCACCCCCGGATCGAGCGCCCAA	0	1	0	0
osa-MIR1423b	CACCCCCGGATCGAGCGCCCA	0	1	0	0
osa-MIR1423b	CACCCCCGGATCGAGCGCCCAAG	0	1	0	0
osa-MIR1423b	CCCCGGATCGAGCGCCCAA	0	1	0	0
osa-MIR1423b	TCGAGCGCCCAAGCGGTAGTTGTC	0	2	1	1
osa-MIR1423b	TCGAGCGCCCAAGCGGTAGTTGTCT	0	1	0	0
osa-MIR1423b	AGCGCCCAAGCGGTAGTTGTCTC	0	1	0	0
osa-MIR1423b	GCGCCCAAGCGGTAGTTGTCTCCC	0	1	0	0
osa-MIR1423b	CGCCCAAGCGGTAGTTGTCTC	0	1	0	0
osa-MIR1423b	GCCCAAGCGGTAGTTGTCTCC	0	1	0	1
osa-MIR1423b	CCCAAGCGGTAGTTGTCTCCC	0	1	0	0
osa-MIR1423b	CCCAAGCGGTAGTTGTCTCCCAAA	0	1	1	0
osa-MIR1423b	AGCGGTAGTTGTCTCCCAAATAC	0	1	0	0
osa-MIR1423b	ATCCAGGGGTGGGAAAATCGG	0	0	1	0
osa-MIR1423b	CCCACGTTTTCCCCACCCCCGGA	0	0	1	0
osa-MIR1423b	CCACGTTTTCCCCACCCCCGGATC	0	0	1	0
osa-MIR1423b	GCGCCCAAGCGGTAGTTGTCTCC	0	0	1	0
osa-MIR1423b	CGCCCAAGCGGTAGTTGTCT	0	0	1	0
osa-MIR1423b	GAGGCAACTACACGTTGGGC	0	0	0	1
osa-MIR1423b	AGGCAACTACACGTTGGGCGC	0	0	0	1
osa-MIR1423b	GCGCTCGATCCAGGGGTGGGAA	0	0	0	1
osa-MIR1423b	CAGGGGTGGGAAAATCGGGCGC	0	0	0	1
osa-MIR1423b	CCCCACCCCCGGATCGAGCGCC	0	0	0	1
osa-MIR1423b	CGAGCGCCCAAGCGGTAGTTGTCTC	0	0	0	1
osa-MIR1423b	CCAAGCGGTAGTTGTCTCCCA	0	0	0	1
osa-MIR1423b	AGCGGTAGTTGTCTCCCAAATACT	0	0	0	1
osa-MIR1425	TTAGGATTCAATCCTTGCTGC	4	0	0	0
osa-MIR1425	TAGGATTCAATCCTTGCTGCT	32	27	4	4
osa-MIR1425	TAGGATTCAATCCTTGCTGCTAA	5	1	0	0
osa-MIR1425	TAGGATTCAATCCTTGCTGC	1	0	0	0
osa-MIR1425	TCAGCAGCAAGAACTGGATCT	1	1	0	0
osa-MIR1425	CAGCAGCAAGAACTGGATCTTAA	1	0	0	0
osa-MIR1425	CAGCAGCAAGAACTGGATCTTAAT	1	0	0	0
osa-MIR1425	GCAGCAAGAACTGGATCTTAA	2	1	0	0
osa-MIR1425	GCAGCAAGAACTGGATCTTAAT	1	0	0	0
osa-MIR1425	CAGCAAGAACTGGATCTTAAT	13	2	0	0
osa-MIR1425	CAGCAAGAACTGGATCTTAA	5	2	0	0
osa-MIR1425	CAGCAAGAACTGGATCTTA	3	0	0	0
osa-MIR1425	AGCAAGAACTGGATCTTAATA	1	0	0	0
osa-MIR1425	AGCAAGAACTGGATCTTAAT	1	0	0	0
osa-MIR1425	GATTCAATCCTTGCTGCT	0	1	0	0
osa-MIR1425	CAGCAAGAACTGGATCTT	0	2	0	0
osa-MIR1425	CAGCAGCAAGAACTGGATCTTA	0	0	0	1
osa-MIR1426	ATGATGATTAAAAGGAGGGACGAT	1	0	0	0
osa-MIR1426	ATGATGATTAAAAGGAGGGACGA	1	0	0	0
osa-MIR1426	AAAGGAGGGACGATAGGCAG	1	0	0	0
osa-MIR1426	GATGATTAAAAGGAGGGACGATAG	0	1	0	0
osa-MIR1426	AAAGGAGGGACGATAGGCAGGCC	0	1	0	0
osa-MIR1426	GAGGGACGATAGGCAGGCCGTGAA	0	1	0	0
osa-MIR1426	GAGGGACGATAGGCAGGCC	0	0	1	0
osa-MIR1427	CGACCGCGCCGTCCCGCAGGCCAG	1	0	0	0
osa-MIR1427	CGTCCCGCAGGCCAGCGCCGCGCC	1	0	0	1
osa-MIR1427	AGGCCAGCGCCGCGCCACCGCG	1	0	0	0
osa-MIR1427	ACCGCGCGGTTCCGCAGCAGGGAC	1	0	0	0
osa-MIR1427	CGGTTCCGCAGCAGGGACATGCG	1	0	0	0
osa-MIR1427	GTTCCGCAGCAGGGACATGCGC	1	0	0	0
osa-MIR1427	TTCCGCAGCAGGGACATGCGCC	2	0	0	1
osa-MIR1427	TTCCGCAGCAGGGACATGCGCCA	1	0	0	0
osa-MIR1427	CGTGGCCGTGCTGCGGAACCGT	2	0	0	0
osa-MIR1427	GTGGCCGTGCTGCGGAACCGTGCG	1	0	0	0
osa-MIR1427	TGGCCGTGCTGCGGAACCGTGCGG	2	9	1	1
osa-MIR1427	GGCCGTGCTGCGGAACCGTGCGG	1	0	0	0
osa-MIR1427	CCGTGCTGCGGAACCGTGCGGTGG	38	51	8	9
osa-MIR1427	CCGTGCTGCGGAACCGTGCGGTG	3	11	5	2
osa-MIR1427	CCGTGCTGCGGAACCGTGCG	2	0	0	0
osa-MIR1427	CCGTGCTGCGGAACCGTGCGGT	1	2	1	1
osa-MIR1427	CGTGCTGCGGAACCGTGCGGTG	24	34	5	2
osa-MIR1427	CGTGCTGCGGAACCGTGCGGT	18	24	3	2
osa-MIR1427	CGTGCTGCGGAACCGTGCGGTGGC	6	5	0	0
osa-MIR1427	CGTGCTGCGGAACCGTGCGGTGG	2	3	0	0
osa-MIR1427	CGTGCTGCGGAACCGTGCGG	1	1	0	0
osa-MIR1427	GTGCTGCGGAACCGTGCGGTGGC	2	0	0	0
osa-MIR1427	GTGCTGCGGAACCGTGCGGTG	1	1	2	3
osa-MIR1427	GTGCTGCGGAACCGTGCGGT	1	3	2	2
osa-MIR1427	GTGCTGCGGAACCGTGCGGTGG	1	3	0	0
osa-MIR1427	TGCTGCGGAACCGTGCGGTGGC	2	0	0	0
osa-MIR1427	CTGCGGAACCGTGCGGTGGCG	1	2	0	2
osa-MIR1427	CTGCGGAACCGTGCGGTGGCGCGG	1	0	0	0
osa-MIR1427	TGCGGAACCGTGCGGTGGCGC	52	30	11	10
osa-MIR1427	TGCGGAACCGTGCGGTGGCG	4	4	1	0
osa-MIR1427	TGCGGAACCGTGCGGTGGCGCGGC	1	0	0	0
osa-MIR1427	CGGAACCGTGCGGTGGCGCGGCG	1	0	0	0
osa-MIR1427	GGAACCGTGCGGTGGCGC	1	0	0	0
osa-MIR1427	AACCGTGCGGTGGCGCGGCGCCGG	1	0	0	0
osa-MIR1427	CCGTGCGGTGGCGCGGCGCCGGCC	2	0	0	0
osa-MIR1427	GTGCGGTGGCGCGGCGCCGGCCTG	2	0	0	0
osa-MIR1427	GTGCGGTGGCGCGGCGCCGGCC	1	0	0	0
osa-MIR1427	CTGCGGGACCGCGCAGTCGCGCGC	1	0	0	0
osa-MIR1427	TGCGGGACCGCGCAGTCGCGCGCA	2	0	0	0
osa-MIR1427	CGGGACCGCGCAGTCGCGCGCAGC	2	0	0	0
osa-MIR1427	CGCAGTCGCGCGCAGCCAAGCCAC	2	3	1	0
osa-MIR1427	CGCAGTCGCGCGCAGCCAAGCC	1	1	0	1
osa-MIR1427	GCAGTCGCGCGCAGCCAAGCC	1	2	0	0
osa-MIR1427	CAGTCGCGCGCAGCCAAGCC	1	0	0	0
osa-MIR1427	GCGCGACCGCGCCGTCCCGCAG	0	1	0	0
osa-MIR1427	CGCGACCGCGCCGTCCCGCAGGCC	0	1	0	0
osa-MIR1427	CGCGACCGCGCCGTCCCGCAG	0	1	0	0
osa-MIR1427	CGCGACCGCGCCGTCCCGCAGG	0	1	0	0
osa-MIR1427	CCGTCCCGCAGGCCAGCGCCGCGC	0	1	0	0
osa-MIR1427	GCGCCACCGCGCGGTTCCGCAGC	0	1	0	0
osa-MIR1427	CGCCACCGCGCGGTTCCGCAGC	0	1	0	0
osa-MIR1427	GCCACCGCGCGGTTCCGCAGC	0	1	0	0
osa-MIR1427	TCCGCAGCAGGGACATGCGCC	0	2	0	0
osa-MIR1427	CCGTGCTGCGGAACCGTGCGG	0	2	1	0
osa-MIR1427	TGCTGCGGAACCGTGCGGT	0	2	1	0
osa-MIR1427	TGCTGCGGAACCGTGCGGTGG	0	2	0	1
osa-MIR1427	TGCTGCGGAACCGTGCGGTG	0	1	0	0
osa-MIR1427	CTGCGGAACCGTGCGGTGGCGCG	0	2	1	1
osa-MIR1427	CTGCGGAACCGTGCGGTGGCGC	0	1	0	0
osa-MIR1427	TGCGGAACCGTGCGGTGG	0	1	0	0
osa-MIR1427	GCGGAACCGTGCGGTGGCG	0	1	0	0
osa-MIR1427	CGCGGCGCCGGCCTGCGGGAC	0	1	0	0
osa-MIR1427	CCTGCGGGACCGCGCAGTCGCG	0	1	0	0
osa-MIR1427	CCTGCGGGACCGCGCAGTCGC	0	1	0	0
osa-MIR1427	CGCGCGACCGCGCCGTCCCGCAG	0	0	1	0
osa-MIR1427	GCGTGGCCGTGCTGCGGAACCGTG	0	0	2	0
osa-MIR1427	CTGCGGAACCGTGCGGTGGC	0	0	1	1
osa-MIR1427	CTGCGCGCGACCGCGCCGTCCCGC	0	0	0	1
osa-MIR1427	TGCGGAACCGTGCGGTGGCGCG	0	0	0	2
osa-MIR1427	GCGGTGGCGCGGCGCCGGCCTGCG	0	0	0	1
osa-MIR1427	GCAGTCGCGCGCAGCCAAGCCA	0	0	0	1
osa-MIR1428a	CGTTTTGCAAATTCGCAGGCCC	1	0	0	0
osa-MIR1428a	AATTCGCAGGCCCTATCTTGTGG	1	0	0	0
osa-MIR1428a	TATCTTGTGGTATGAACTGAG	1	0	0	0
osa-MIR1428a	GTATGAACTGAGTACGCGATGA	1	0	0	0
osa-MIR1428a	CATAAGATAAAGCCGTGAATTTGC	1	0	0	0
osa-MIR1428a	GCCGTGAATTTGCAAAACGT	1	0	0	0
osa-MIR1428a	TGAACTGAGTACGCGATGAT	0	1	0	0
osa-MIR1428a	GCCGTGAATTTGCAAAACGTT	0	1	0	0
osa-MIR1428a	TGGTATGAACTGAGTACGCGA	0	0	0	1
osa-MIR1428b	TATCTTGTGGTATGAACTGAG	1	0	0	0
osa-MIR1428c	TGGTATGAACTGAGTACGCGA	0	0	0	1
osa-MIR1428d	GTATGAACTGAGTACGCGATGA	1	0	0	0
osa-MIR1428d	TACGCGATGATTTATGGTGCATA	1	0	0	0
osa-MIR1428d	TGAACTGAGTACGCGATGAT	0	1	0	0
osa-MIR1428d	TGGTATGAACTGAGTACGCGA	0	0	0	1
osa-MIR1428e	CGCTTGGCGAATTCACAGGCC	1	0	0	0
osa-MIR1428e	TTGTGGTATGAACTGGGTACGCGATG	1	0	0	0
osa-MIR1428e	GTATGAACTGGGTACGCGATGA	17	3	1	0
osa-MIR1428e	GTATGAACTGGGTACGCGATG	2	0	0	0
osa-MIR1428e	GTATGAACTGGGTACGCGATGATT	2	0	0	0
osa-MIR1428e	GTATGAACTGGGTACGCGATGAT	2	0	0	0
osa-MIR1428e	GTATGAACTGGGTACGCGA	2	0	0	0
osa-MIR1428e	GTATGAACTGGGTACGCGATGATTTGCA	1	0	0	0
osa-MIR1428e	TGAACTGGGTACGCGATGATTT	1	0	0	0
osa-MIR1428g	TATCTTGTGGTATGAACTGAG	1	0	0	0
osa-MIR1428g	GTATGAACTGAGTACGCGATGA	1	0	0	0
osa-MIR1428g	TGAACTGAGTACGCGATGAT	0	1	0	0
osa-MIR1428g	TGGTATGAACTGAGTACGCGA	0	0	0	1
osa-MIR1431	GTTTATGGATCGACCCACTTGCAT	1	0	0	0
osa-MIR1431	AGTTGGCCCGCTTGCATCCCT	1	1	0	0
osa-MIR1431	AGGCAAAATTAGTAGGTAACCCGT	0	1	0	0
osa-MIR1431	AAGTGCGGCAAATCGGACCACGA	0	1	0	0
osa-MIR1432	TGTGATCAGGAGAGATGACAC	1	0	0	0
osa-MIR1432	GATCAGGAGAGATGACACCGAC	1	0	0	0
osa-MIR1432	GATCAGGAGAGATGACACCGA	1	0	1	0
osa-MIR1432	ATCAGGAGAGATGACACCGACA	1188	122	12	23
osa-MIR1432	ATCAGGAGAGATGACACCGAC	147	18	1	5
osa-MIR1432	ATCAGGAGAGATGACACCGA	10	1	1	0
osa-MIR1432	ATCAGGAGAGATGACACCGACATC	3	0	0	0
osa-MIR1432	ATCAGGAGAGATGACACCGACAT	3	0	0	0
osa-MIR1432	ATCAGGAGAGATGACACCG	3	0	0	0
osa-MIR1432	TCAGGAGAGATGACACCGAC	951	130	55	34
osa-MIR1432	TCAGGAGAGATGACACCGACA	903	142	48	31
osa-MIR1432	TCAGGAGAGATGACACCGA	52	10	10	3
osa-MIR1432	TCAGGAGAGATGACACCGACAT	3	0	0	0
osa-MIR1432	TCAGGAGAGATGACACCG	2	1	2	0
osa-MIR1432	CAGGAGAGATGACACCGACA	25	18	3	5
osa-MIR1432	CAGGAGAGATGACACCGAC	3	4	0	0
osa-MIR1432	AGGAGAGATGACACCGACA	15	7	0	2
osa-MIR1432	AGGAGAGATGACACCGAC	1	0	0	0
osa-MIR1432	GGAGAGATGACACCGACA	2	0	0	0
osa-MIR1432	GAGATGACACCGACATCGCCGGA	3	0	0	0
osa-MIR1432	TTGATGCAGGTGTCATCTCCC	1	0	0	0
osa-MIR1432	CAGGTGTCATCTCCCCTGAAC	12	1	0	0
osa-MIR1432	CAGGTGTCATCTCCCCTGAACA	5	1	0	0
osa-MIR1432	AGGTGTCATCTCCCCTGAACA	1	1	0	0
osa-MIR1432	GGTGTCATCTCCCCTGAAC	2	0	1	0
osa-MIR1432	GACACCGACATCGCCGGAATT	0	1	0	0
osa-MIR1432	GGTGTCATCTCCCCTGAACA	0	1	1	0
osa-MIR1432	GATCAGGAGAGATGACACCGACA	0	0	1	0
osa-MIR1432	AGAGATGACACCGACATCGCCGGA	0	0	1	0
osa-MIR1432	TTGATGGTCCGTTTGATGCA	0	0	1	0
osa-MIR1432	CAGGTGTCATCTCCCCTGAA	0	0	1	0
osa-MIR1433	TGGCAAGTCTCCTCGGCTACC	0	1	0	0
osa-MIR1436	CCATAATATTAAAACCTAGGACTG	1	1	0	0
osa-MIR1436	AAAACCTAGGACTGGATAGGA	4	2	0	1
osa-MIR1436	AAACCTAGGACTGGATAGGA	1	3	0	0
osa-MIR1436	ACCTAGGACTGGATAGGACGTT	1	0	0	0
osa-MIR1436	CCTAGGACTGGATAGGACGTT	2	0	0	0
osa-MIR1436	ACTGGATAGGACGTTTCATAGTAC	2	1	0	0
osa-MIR1436	ACTGGATAGGACGTTTCATAG	1	0	0	0
osa-MIR1436	TGGATAGGACGTTTCATA	1	0	0	0
osa-MIR1436	TGGATAGGACGTTTCATAGTACAA	1	4	0	0
osa-MIR1436	GGATAGGACGTTTCATAGTACAAT	1	1	0	0
osa-MIR1436	AGGACGTTTCATAGTACA	1	0	0	0
osa-MIR1436	ATTATGGGACGGAGGGAGTA	1	1	0	0
osa-MIR1436	ATTATGGGACGGAGGGAGTAGT	1	0	0	0
osa-MIR1436	ATTATGGGACGGAGGGAG	1	0	0	0
osa-MIR1436	TTATGGGACGGAGGGAGTA	2	2	0	0
osa-MIR1436	TATGGGACGGAGGGAGTA	1	1	2	1
osa-MIR1436	TATGGGACGGAGGGAGTAG	1	0	0	0
osa-MIR1436	TTAAAACCTAGGACTGGATAGGA	0	1	0	0
osa-MIR1436	AACCTAGGACTGGATAGGA	0	1	0	0
osa-MIR1436	GACTGGATAGGACGTTTCATA	0	1	0	0
osa-MIR1436	TAGGACGTTTCATAGTACAAT	0	1	0	0
osa-MIR1436	TAGGACGTTTCATAGTACAA	0	1	0	0
osa-MIR1436	TTATGGGACGGAGGGAGT	0	3	0	0
osa-MIR1436	AAAACCTAGGACTGGATAGGAC	0	0	1	0
osa-MIR1436	ATTATGGGACGGAGGGAGT	0	0	1	0
osa-MIR1436	TTAAAACCTAGGACTGGATAG	0	0	0	1
osa-MIR1436	CCTAGGACTGGATAGGACGTTT	0	0	0	1
osa-MIR1436	TGGATAGGACGTTTCATAGTAC	0	0	0	1
osa-MIR1437	CGGGGAGGGAGGGAACGGTGC	9	2	0	0
osa-MIR1437	CGGGGAGGGAGGGAACGGTGCCTA	1	0	0	0
osa-MIR1437	GGGGAGGGAGGGAACGGTGCC	2	1	0	1
osa-MIR1437	GGGAGGGAGGGAACGGTGCC	1	0	0	0
osa-MIR1437	GGGAGGGAGGGAACGGTGCCT	1	0	0	0
osa-MIR1437	GGAGGGAGGGAACGGTGCCTA	1	1	1	0
osa-MIR1437	GGAGGGAGGGAACGGTGC	1	0	0	0
osa-MIR1437	GAGGGAGGGAACGGTGCCTAG	4	1	1	1
osa-MIR1437	GAGGGAGGGAACGGTGCCT	1	0	0	0
osa-MIR1437	AGGGAGGGAACGGTGCCTAGT	1	1	0	0
osa-MIR1437	GGGAGGGAACGGTGCCTAGTGCGG	1	0	0	0
osa-MIR1437	AGGGAACGGTGCCTAGTGCGG	7	0	0	0
osa-MIR1437	ACCGGAGCTCGCCAGCACGCAGG	1	0	0	0
osa-MIR1437	GCTCGCCAGCACGCAGGAGTGAGGT	1	0	0	0
osa-MIR1437	CTCCGGCGCCGCACTAGGCAC	1	0	0	0
osa-MIR1437	CGGGGAGGGAGGGAACGG	0	1	0	0
osa-MIR1437	GGGGAGGGAGGGAACGGTGCCT	0	1	0	0
osa-MIR1437	GAGGGAACGGTGCCTAGTGCG	0	1	0	0
osa-MIR1437	GAGGGAACGGTGCCTAGTG	0	1	0	0
osa-MIR1437	CTCGCCAGCACGCAGGAGTGAGGTG	0	1	0	0
osa-MIR1437	CGCGCGGGGAGGGAGGGA	0	0	0	1
osa-MIR1437	CGGGGAGGGAGGGAACGGTG	0	0	0	1
osa-MIR1437	GGGAGGGAGGGAACGGTG	0	0	0	1
osa-MIR1439	AAATGCTTATATTTTGGAACGGAG	1	0	0	0
osa-MIR1439	AAAAATGCTTATATTTTGGAACGG	0	1	0	0
osa-MIR1440	TGTTTGAATGGAAAGTGAGGCTGA	2	0	0	0
osa-MIR1440	TGTTTGAATGGAAAGTGAGGCT	1	0	0	0
osa-MIR1440	TGTTTGAATGGAAAGTGAGGCTG	1	0	0	0
osa-MIR1440	GTTTGAATGGAAAGTGAGGCTGA	2	0	0	0
osa-MIR1440	AGTGAGGCTGACATGTGGGC	1	0	0	0
osa-MIR1440	GGGCCCGGATGGTATTTGGT	1	0	0	0
osa-MIR1440	AATGAAAATTTGGGAGAGTGGTAT	1	0	0	0
osa-MIR1440	TTGAATGGAAAGTGAGGCTGA	0	1	0	0
osa-MIR1440	GTGAGGCTGACATGTGGGCCCGG	0	1	0	0
osa-MIR1440	ATTTGGGAGAGTGGTATTTGAGCA	0	1	0	0
osa-MIR1440	GTGGTATTTGAGCACTGGCAT	0	1	0	0
osa-MIR1441	AAAGAAAATTTTTGGGTGTCACAT	1	0	0	0
osa-MIR1441	GAAAATTTTTGGGTGTCACATCGG	1	1	0	0
osa-MIR1441	AATTTTTGGGTGTCACATCGGACG	2	3	0	0
osa-MIR1441	AATTTTTGGGTGTCACATCGGAC	1	1	0	0
osa-MIR1441	ATTTTTGGGTGTCACATCGGACG	1	0	1	0
osa-MIR1441	ATTTTTGGGTGTCACATCGGACGT	1	1	0	0
osa-MIR1441	TTTTTGGGTGTCACATCGGACGTT	4	3	0	1
osa-MIR1441	TTTTTGGGTGTCACATCGGACGTTT	1	0	1	0
osa-MIR1441	TTTTGGGTGTCACATCGGACGTTT	58	20	3	8
osa-MIR1441	TTTTGGGTGTCACATCGGACGTT	6	1	0	3
osa-MIR1441	TTTTGGGTGTCACATCGGACGT	1	0	0	0
osa-MIR1441	TTTGGGTGTCACATCGGACGTTT	7	6	3	1
osa-MIR1441	TTGGGTGTCACATCGGACGTTT	2	2	2	0
osa-MIR1441	TGGGTGTCACATCGGACGTT	1	0	0	0
osa-MIR1441	GGGTGTCACATCGGACGTT	7	7	3	0
osa-MIR1441	GGGTGTCACATCGGACGTTT	4	4	3	0
osa-MIR1441	CACATCGGACGTTTAACCGGATG	1	1	0	0
osa-MIR1441	ATCGGACGTTTAACCGGATGTCGG	11	4	2	2
osa-MIR1441	ATCGGACGTTTAACCGGATGTCGGAA	1	0	0	0
osa-MIR1441	TCGGACGTTTAACCGGATGTCGGA	17	8	1	3
osa-MIR1441	TCGGACGTTTAACCGGATGTCGG	7	6	2	3
osa-MIR1441	CGGACGTTTAACCGGATGTCGGA	17	5	2	10
osa-MIR1441	CGGACGTTTAACCGGATGTCGGAA	3	1	0	0
osa-MIR1441	CGGACGTTTAACCGGATGTCGG	1	2	0	1
osa-MIR1441	GGACGTTTAACCGGATGTCGGAA	15	7	4	2
osa-MIR1441	GGACGTTTAACCGGATGTCGGA	6	2	1	1
osa-MIR1441	GGACGTTTAACCGGATGTCGG	1	0	0	0
osa-MIR1441	GACGTTTAACCGGATGTCGGA	2	0	1	0
osa-MIR1441	GACGTTTAACCGGATGTCGGAA	1	0	1	0
osa-MIR1441	AAATTTTTGGGTGTCACATCGGAC	0	1	0	0
osa-MIR1441	TTTGGGTGTCACATCGGACGTT	0	1	0	0
osa-MIR1441	TTGGGTGTCACATCGGACGTTTAA	0	1	0	0
osa-MIR1441	TTGGGTGTCACATCGGACGTTTA	0	1	0	0
osa-MIR1441	TGGGTGTCACATCGGACGTTTA	0	1	0	0
osa-MIR1441	TGGGTGTCACATCGGACGTTT	0	1	0	0
osa-MIR1441	GGTGTCACATCGGACGTTTA	0	1	0	0
osa-MIR1441	GTGTCACATCGGACGTTTA	0	1	0	0
osa-MIR1441	GTCACATCGGACGTTTAACCGGAT	0	1	0	1
osa-MIR1441	TTGGGTGTCACATCGGACGTT	0	0	2	0
osa-MIR1441	GGTGTCACATCGGACGTTT	0	0	1	0
osa-MIR1441	AAATTTTTGGGTGTCACATCGGACG	0	0	0	1
osa-MIR1441	ATCGGACGTTTAACCGGATGTCG	0	0	0	1
osa-MIR1442	TCATAGTACTAGATGTGTCACATC	1	0	0	0
osa-MIR1442	TGTGTCACATCCAGTACTAGGTT	2	0	0	0
osa-MIR1442	AATATAAGGGATAATGGGTGGATG	1	1	0	0
osa-MIR1442	TAAGGGATAATGGGTGGATGCGAC	1	4	0	0
osa-MIR1442	AGGGATAATGGGTGGATG	1	0	0	0
osa-MIR1442	CATCCGTCCCATAATATAAGGGAT	0	0	1	0
osa-MIR156a	AGGGTGACAGAAGAGAGTGAGCAC	1	0	0	0
osa-MIR156a	GGTGACAGAAGAGAGTGAGCAC	2	0	0	0
osa-MIR156a	GTGACAGAAGAGAGTGAGCAC	6	0	1	10
osa-MIR156a	TGACAGAAGAGAGTGAGCAC	337496	154712	30961	80523
osa-MIR156a	TGACAGAAGAGAGTGAGCA	5411	3848	1020	2620
osa-MIR156a	TGACAGAAGAGAGTGAGCACA	865	396	59	191
osa-MIR156a	TGACAGAAGAGAGTGAGC	68	26	10	12
osa-MIR156a	GACAGAAGAGAGTGAGCAC	199	102	19	57
osa-MIR156a	GACAGAAGAGAGTGAGCA	21	12	1	11
osa-MIR156a	GACAGAAGAGAGTGAGCACA	20	15	0	11
osa-MIR156a	ACAGAAGAGAGTGAGCAC	125	52	9	24
osa-MIR156a	ACAGAAGAGAGTGAGCACA	10	0	0	1
osa-MIR156a	ACAGAAGAGAGTGAGCACAC	3	0	0	0
osa-MIR156a	CAGAAGAGAGTGAGCACA	1	0	0	0
osa-MIR156a	ACGTGGTTGTTTCCTTGCATA	1	0	0	0
osa-MIR156a	GCTCACTTCTCTCTCTGTC	3	0	0	1
osa-MIR156a	GTGACAGAAGAGAGTGAGCA	0	1	0	0
osa-MIR156a	GCTCACTTCTCTCTCTGTCA	0	1	0	2
osa-MIR156a	TGACAGAAGAGAGTGAGCACAC	0	0	0	1
osa-MIR156b	TCTGACAGAAGAGAGTGAGCAC	89	31	3	15
osa-MIR156b	TCTGACAGAAGAGAGTGAGCA	1	2	2	0
osa-MIR156b	CTGACAGAAGAGAGTGAGCAC	1750	1506	349	624
osa-MIR156b	CTGACAGAAGAGAGTGAGCA	44	66	25	44
osa-MIR156b	CTGACAGAAGAGAGTGAGCACA	3	0	0	0
osa-MIR156b	CTGACAGAAGAGAGTGAGC	2	0	0	0
osa-MIR156b	TGACAGAAGAGAGTGAGCAC	337496	154712	30961	80523
osa-MIR156b	TGACAGAAGAGAGTGAGCA	5411	3848	1020	2620
osa-MIR156b	TGACAGAAGAGAGTGAGCACA	865	396	59	191
osa-MIR156b	TGACAGAAGAGAGTGAGC	68	26	10	12
osa-MIR156b	GACAGAAGAGAGTGAGCAC	199	102	19	57
osa-MIR156b	GACAGAAGAGAGTGAGCA	21	12	1	11
osa-MIR156b	GACAGAAGAGAGTGAGCACA	20	15	0	11
osa-MIR156b	ACAGAAGAGAGTGAGCAC	125	52	9	24
osa-MIR156b	ACAGAAGAGAGTGAGCACA	10	0	0	1
osa-MIR156b	ACAGAAGAGAGTGAGCACAC	3	0	0	0
osa-MIR156b	CAGAAGAGAGTGAGCACA	1	0	0	0
osa-MIR156b	GCTCACTCTCTATCTGTCAGC	38	16	11	7
osa-MIR156b	GCTCACTCTCTATCTGTCAG	3	2	1	0
osa-MIR156b	GCTCACTCTCTATCTGTCA	1	1	0	2
osa-MIR156b	CACTCTCTATCTGTCAGC	1	0	0	0
osa-MIR156b	GAGGTCTGACAGAAGAGAGTGA	0	1	0	0
osa-MIR156b	AGAGCCATGCTGGGAGCTGTGCGT	0	1	0	0
osa-MIR156b	CCATGCTGGGAGCTGTGCGT	0	1	0	0
osa-MIR156b	ATGCTGGGAGCTGTGCGT	0	1	0	0
osa-MIR156b	GCTCACTCTCTATCTGTCAGCC	0	2	0	0
osa-MIR156b	TCTGACAGAAGAGAGTGAGCACAC	0	0	0	1
osa-MIR156b	TGACAGAAGAGAGTGAGCACACA	0	0	0	1
osa-MIR156b	TGACAGAAGAGAGTGAGCACAC	0	0	0	1
osa-MIR156b	GCCATGCTGGGAGCTGTGC	0	0	0	1
osa-MIR156b	GCCATGCTGGGAGCTGTGCGTGCT	0	0	0	1
osa-MIR156c	GCTGACAGAAGAGAGTGAGCAC	1	1	0	0
osa-MIR156c	CTGACAGAAGAGAGTGAGCAC	1750	1506	349	624
osa-MIR156c	CTGACAGAAGAGAGTGAGCA	44	66	25	44
osa-MIR156c	CTGACAGAAGAGAGTGAGCACA	3	0	0	0
osa-MIR156c	CTGACAGAAGAGAGTGAGC	2	0	0	0
osa-MIR156c	TGACAGAAGAGAGTGAGCAC	337496	154712	30961	80523
osa-MIR156c	TGACAGAAGAGAGTGAGCA	5411	3848	1020	2620
osa-MIR156c	TGACAGAAGAGAGTGAGCACA	865	396	59	191
osa-MIR156c	TGACAGAAGAGAGTGAGC	68	26	10	12
osa-MIR156c	GACAGAAGAGAGTGAGCAC	199	102	19	57
osa-MIR156c	GACAGAAGAGAGTGAGCA	21	12	1	11
osa-MIR156c	GACAGAAGAGAGTGAGCACA	20	15	0	11
osa-MIR156c	ACAGAAGAGAGTGAGCAC	125	52	9	24
osa-MIR156c	ACAGAAGAGAGTGAGCACA	10	0	0	1
osa-MIR156c	ACAGAAGAGAGTGAGCACAC	3	0	0	0
osa-MIR156c	CAGAAGAGAGTGAGCACA	1	0	0	0
osa-MIR156c	ACATGGTGACTTTCTTGCA	1	0	0	0
osa-MIR156c	TGGACTCATGCTTGAAGCTATGTGT	2	2	0	0
osa-MIR156c	TGGACTCATGCTTGAAGCTAT	1	0	0	0
osa-MIR156c	TGCTCACTTCTCTCTCTGTCAGC	1	0	0	0
osa-MIR156c	GCTCACTTCTCTCTCTGTCAGC	41	14	4	14
osa-MIR156c	GCTCACTTCTCTCTCTGTC	3	0	0	1
osa-MIR156c	GCTCACTTCTCTCTCTGTCAG	2	4	1	2
osa-MIR156c	GGCTGACAGAAGAGAGTGAGCACACA	0	1	0	0
osa-MIR156c	GGCTGACAGAAGAGAGTGAGCACACATG	0	1	0	0
osa-MIR156c	GCTGACAGAAGAGAGTGAGCA	0	1	0	0
osa-MIR156c	ACATGGTGACTTTCTTGCATGCTGA	0	2	0	0
osa-MIR156c	ACATGGTGACTTTCTTGCATGCTGAA	0	2	0	0
osa-MIR156c	GCTCACTTCTCTCTCTGTCA	0	1	0	2
osa-MIR156c	GGCTGACAGAAGAGAGTGAGCAC	0	0	1	0
osa-MIR156c	TGACAGAAGAGAGTGAGCACACA	0	0	0	1
osa-MIR156c	TGACAGAAGAGAGTGAGCACAC	0	0	0	1
osa-MIR156d	GATTGACAGAAGAGAGTGAGCAC	2	1	0	0
osa-MIR156d	GATTGACAGAAGAGAGTGAGCA	1	0	0	0
osa-MIR156d	ATTGACAGAAGAGAGTGAGCAC	186	84	2	13
osa-MIR156d	ATTGACAGAAGAGAGTGAGCA	3	1	0	1
osa-MIR156d	TTGACAGAAGAGAGTGAGCAC	52841	22801	3306	7981
osa-MIR156d	TTGACAGAAGAGAGTGAGCA	1220	643	123	200
osa-MIR156d	TTGACAGAAGAGAGTGAGCACA	37	9	3	3
osa-MIR156d	TTGACAGAAGAGAGTGAGC	28	16	0	5
osa-MIR156d	TTGACAGAAGAGAGTGAG	4	3	0	0
osa-MIR156d	TGACAGAAGAGAGTGAGCAC	337496	154712	30961	80523
osa-MIR156d	TGACAGAAGAGAGTGAGCA	5411	3848	1020	2620
osa-MIR156d	TGACAGAAGAGAGTGAGCACA	865	396	59	191
osa-MIR156d	TGACAGAAGAGAGTGAGC	68	26	10	12
osa-MIR156d	GACAGAAGAGAGTGAGCAC	199	102	19	57
osa-MIR156d	GACAGAAGAGAGTGAGCA	21	12	1	11
osa-MIR156d	GACAGAAGAGAGTGAGCACA	20	15	0	11
osa-MIR156d	ACAGAAGAGAGTGAGCAC	125	52	9	24
osa-MIR156d	ACAGAAGAGAGTGAGCACA	10	0	0	1
osa-MIR156d	ACAGAAGAGAGTGAGCACAC	3	0	0	0
osa-MIR156d	CAGAAGAGAGTGAGCACA	1	0	0	0
osa-MIR156d	ACGGCGTGATGGCCGGCATAA	1	0	0	0
osa-MIR156d	TGCTCACTCCTCTTTCTGTCA	1	0	0	0
osa-MIR156d	TGCTCACTCCTCTTTCTGTCACC	1	0	2	0
osa-MIR156d	GCTCACTCCTCTTTCTGTCACC	98	39	17	13
osa-MIR156d	GCTCACTCCTCTTTCTGTCACCC	34	6	4	4
osa-MIR156d	GCTCACTCCTCTTTCTGTCAC	6	0	0	2
osa-MIR156d	GCTCACTCCTCTTTCTGTCA	4	5	2	2
osa-MIR156d	GCTCACTCCTCTTTCTGTC	1	0	0	0
osa-MIR156d	ATTGACAGAAGAGAGTGAGC	0	1	0	0
osa-MIR156d	ATCTATCCCGTCCTCGCCGCGT	0	1	0	0
osa-MIR156d	TATCCCGTCCTCGCCGCGT	0	1	0	0
osa-MIR156d	ATCCCGTCCTCGCCGCGTG	0	1	0	0
osa-MIR156d	CTCACTCCTCTTTCTGTCACCC	0	1	0	0
osa-MIR156d	TGAGATTGACAGAAGAGAGTGAGCAC	0	0	2	0
osa-MIR156d	TGAGATTGACAGAAGAGAGTGAGCA	0	0	1	0
osa-MIR156d	GATTGACAGAAGAGAGTGAGCACAC	0	0	1	0
osa-MIR156d	AAATCTATCCCGTCCTCGCCGC	0	0	1	0
osa-MIR156d	ACTCCTCTTTCTGTCACC	0	0	1	0
osa-MIR156d	AGATTGACAGAAGAGAGTGAGCA	0	0	0	1
osa-MIR156d	TTGACAGAAGAGAGTGAGCACACGGCGT	0	0	0	1
osa-MIR156d	TGACAGAAGAGAGTGAGCACAC	0	0	0	1
osa-MIR156e	AGGTGACAGAAGAGAGTGAGCAC	1	0	0	0
osa-MIR156e	GGTGACAGAAGAGAGTGAGCAC	2	0	0	0
osa-MIR156e	GTGACAGAAGAGAGTGAGCAC	6	0	1	10
osa-MIR156e	TGACAGAAGAGAGTGAGCAC	337496	154712	30961	80523
osa-MIR156e	TGACAGAAGAGAGTGAGCA	5411	3848	1020	2620
osa-MIR156e	TGACAGAAGAGAGTGAGCACA	865	396	59	191
osa-MIR156e	TGACAGAAGAGAGTGAGC	68	26	10	12
osa-MIR156e	GACAGAAGAGAGTGAGCAC	199	102	19	57
osa-MIR156e	GACAGAAGAGAGTGAGCA	21	12	1	11
osa-MIR156e	GACAGAAGAGAGTGAGCACA	20	15	0	11
osa-MIR156e	ACAGAAGAGAGTGAGCAC	125	52	9	24
osa-MIR156e	ACAGAAGAGAGTGAGCACA	10	0	0	1
osa-MIR156e	ACAGAAGAGAGTGAGCACAC	3	0	0	0
osa-MIR156e	CAGAAGAGAGTGAGCACA	1	0	0	0
osa-MIR156e	GCTCACTGCTCTTTCTGTCATC	9	1	0	2
osa-MIR156e	GTGACAGAAGAGAGTGAGCA	0	1	0	0
osa-MIR156e	TGACAGAAGAGAGTGAGCACAC	0	0	0	1
osa-MIR156f	AGTTGACAGAAGAGAGTGAGCAC	1	0	0	0
osa-MIR156f	GTTGACAGAAGAGAGTGAGCAC	1	2	0	1
osa-MIR156f	GTTGACAGAAGAGAGTGAGC	1	0	0	0
osa-MIR156f	TTGACAGAAGAGAGTGAGCAC	52841	22801	3306	7981
osa-MIR156f	TTGACAGAAGAGAGTGAGCA	1220	643	123	200
osa-MIR156f	TTGACAGAAGAGAGTGAGCACA	37	9	3	3
osa-MIR156f	TTGACAGAAGAGAGTGAGC	28	16	0	5
osa-MIR156f	TTGACAGAAGAGAGTGAG	4	3	0	0
osa-MIR156f	TGACAGAAGAGAGTGAGCAC	337496	154712	30961	80523
osa-MIR156f	TGACAGAAGAGAGTGAGCA	5411	3848	1020	2620
osa-MIR156f	TGACAGAAGAGAGTGAGCACA	865	396	59	191
osa-MIR156f	TGACAGAAGAGAGTGAGC	68	26	10	12
osa-MIR156f	GACAGAAGAGAGTGAGCAC	199	102	19	57
osa-MIR156f	GACAGAAGAGAGTGAGCA	21	12	1	11
osa-MIR156f	GACAGAAGAGAGTGAGCACA	20	15	0	11
osa-MIR156f	ACAGAAGAGAGTGAGCAC	125	52	9	24
osa-MIR156f	ACAGAAGAGAGTGAGCACA	10	0	0	1
osa-MIR156f	ACAGAAGAGAGTGAGCACAC	3	0	0	0
osa-MIR156f	CAGAAGAGAGTGAGCACA	1	0	0	0
osa-MIR156f	AGAGAGTGAGCACACAGCGG	1	1	0	0
osa-MIR156f	TGAGCACACAGCGGCCAGACTG	2	0	0	0
osa-MIR156f	ACAGCGGCCAGACTGCATCGATCTA	2	1	2	1
osa-MIR156f	ACAGCGGCCAGACTGCATCGATCTAT	1	1	0	2
osa-MIR156f	ACAGCGGCCAGACTGCATCGATCTATCA	1	0	0	0
osa-MIR156f	CAGACTGCATCGATCTATC	1	0	0	0
osa-MIR156f	AGACTGCATCGATCTATCA	1	1	2	0
osa-MIR156f	CAGGATAGCTAGATAGAAAGAAAGAGA	1	0	0	0
osa-MIR156f	CGCTGCGTGCTCACTTCTCTT	1	1	0	0
osa-MIR156f	GTGCTCACTTCTCTTTCTGTCA	1	0	0	0
osa-MIR156f	TGCTCACTTCTCTTTCTGTCAGC	1	1	1	1
osa-MIR156f	GCTCACTTCTCTTTCTGTCAGC	21	8	8	9
osa-MIR156f	GCTCACTTCTCTTTCTGTCAGCT	6	4	1	0
osa-MIR156f	GCTCACTTCTCTTTCTGTCA	2	2	1	1
osa-MIR156f	GCTCACTTCTCTTTCTGTCAG	1	1	1	4
osa-MIR156f	ACAGCGGCCAGACTGCATC	0	2	0	0
osa-MIR156f	ACAGCGGCCAGACTGCATCGA	0	1	0	0
osa-MIR156f	AGCGGCCAGACTGCATCGATCTATCA	0	1	0	0
osa-MIR156f	GCGGCCAGACTGCATCGATCTATCA	0	2	1	1
osa-MIR156f	GCGGCCAGACTGCATCGATCTA	0	1	3	0
osa-MIR156f	GCGGCCAGACTGCATCGATCTATCAA	0	1	0	0
osa-MIR156f	CCAGACTGCATCGATCTATCA	0	1	0	1
osa-MIR156f	AGACTGCATCGATCTATCAATCTTC	0	1	0	0
osa-MIR156f	AGACTGCATCGATCTATCAA	0	1	0	1
osa-MIR156f	AGAGAGAGAGAGATGAAATGA	0	1	0	0
osa-MIR156f	AGCGGCCAGACTGCATCGATCTATCAA	0	0	1	0
osa-MIR156f	GCCAGACTGCATCGATCTATCAA	0	0	1	1
osa-MIR156f	CAGACTGCATCGATCTATCA	0	0	2	0
osa-MIR156f	GACTGCATCGATCTATCAA	0	0	1	0
osa-MIR156f	GACAGGATAGCTAGATAGAA	0	0	2	0
osa-MIR156f	GACAGGATAGCTAGATAGA	0	0	1	0
osa-MIR156f	CAGGATAGCTAGATAGAAAGA	0	0	1	0
osa-MIR156f	TGACAGAAGAGAGTGAGCACACA	0	0	0	1
osa-MIR156f	TGACAGAAGAGAGTGAGCACAC	0	0	0	1
osa-MIR156f	GCGGCCAGACTGCATCGATCTATC	0	0	0	1
osa-MIR156f	CCAGACTGCATCGATCTAT	0	0	0	1
osa-MIR156f	AAAGAAAGAGAGGCCGTCG	0	0	0	1
osa-MIR156f	GAGAGAGAGAGAGAGAGA	0	0	0	1
osa-MIR156g	GCTGACAGAAGAGAGTGAGCAC	1	1	0	0
osa-MIR156g	CTGACAGAAGAGAGTGAGCAC	1750	1506	349	624
osa-MIR156g	CTGACAGAAGAGAGTGAGCA	44	66	25	44
osa-MIR156g	CTGACAGAAGAGAGTGAGCACA	3	0	0	0
osa-MIR156g	CTGACAGAAGAGAGTGAGC	2	0	0	0
osa-MIR156g	TGACAGAAGAGAGTGAGCAC	337496	154712	30961	80523
osa-MIR156g	TGACAGAAGAGAGTGAGCA	5411	3848	1020	2620
osa-MIR156g	TGACAGAAGAGAGTGAGCACA	865	396	59	191
osa-MIR156g	TGACAGAAGAGAGTGAGC	68	26	10	12
osa-MIR156g	GACAGAAGAGAGTGAGCAC	199	102	19	57
osa-MIR156g	GACAGAAGAGAGTGAGCA	21	12	1	11
osa-MIR156g	GACAGAAGAGAGTGAGCACA	20	15	0	11
osa-MIR156g	ACAGAAGAGAGTGAGCAC	125	52	9	24
osa-MIR156g	ACAGAAGAGAGTGAGCACA	10	0	0	1
osa-MIR156g	ACAGAAGAGAGTGAGCACAC	3	0	0	0
osa-MIR156g	CAGAAGAGAGTGAGCACA	1	0	0	0
osa-MIR156g	AGAGAGTGAGCACACAGCGG	1	1	0	0
osa-MIR156g	AGAGTGAGCACACAGCGGGCAG	1	0	0	0
osa-MIR156g	ACAGCGGGCAGACTGCATCTG	1	0	0	0
osa-MIR156g	TGCTCACTTCTCTCTCTGTCAGC	1	0	0	0
osa-MIR156g	GCTCACTTCTCTCTCTGTCAGC	41	14	4	14
osa-MIR156g	GCTCACTTCTCTCTCTGTC	3	0	0	1
osa-MIR156g	GCTCACTTCTCTCTCTGTCAG	2	4	1	2
osa-MIR156g	GGCTGACAGAAGAGAGTGAGCACACA	0	1	0	0
osa-MIR156g	GCTGACAGAAGAGAGTGAGCA	0	1	0	0
osa-MIR156g	ACAGCGGGCAGACTGCATCTGAATTA	0	1	0	0
osa-MIR156g	GCTCACTTCTCTCTCTGTCA	0	1	0	2
osa-MIR156g	GGCTGACAGAAGAGAGTGAGCAC	0	0	1	0
osa-MIR156g	TGACAGAAGAGAGTGAGCACACA	0	0	0	1
osa-MIR156g	TGACAGAAGAGAGTGAGCACAC	0	0	0	1
osa-MIR156h	GATTGTTGACAGAAGAGAGTGAG	1	0	0	0
osa-MIR156h	TTGTTGACAGAAGAGAGTGAG	1	0	0	0
osa-MIR156h	TGTTGACAGAAGAGAGTGAGC	4	1	0	0
osa-MIR156h	TGTTGACAGAAGAGAGTGAGCAC	2	0	0	0
osa-MIR156h	GTTGACAGAAGAGAGTGAGCAC	1	2	0	1
osa-MIR156h	GTTGACAGAAGAGAGTGAGC	1	0	0	0
osa-MIR156h	TTGACAGAAGAGAGTGAGCAC	52841	22801	3306	7981
osa-MIR156h	TTGACAGAAGAGAGTGAGCA	1220	643	123	200
osa-MIR156h	TTGACAGAAGAGAGTGAGCACA	37	9	3	3
osa-MIR156h	TTGACAGAAGAGAGTGAGC	28	16	0	5
osa-MIR156h	TTGACAGAAGAGAGTGAG	4	3	0	0
osa-MIR156h	TGACAGAAGAGAGTGAGCAC	337496	154712	30961	80523
osa-MIR156h	TGACAGAAGAGAGTGAGCA	5411	3848	1020	2620
osa-MIR156h	TGACAGAAGAGAGTGAGCACA	865	396	59	191
osa-MIR156h	TGACAGAAGAGAGTGAGC	68	26	10	12
osa-MIR156h	GACAGAAGAGAGTGAGCAC	199	102	19	57
osa-MIR156h	GACAGAAGAGAGTGAGCA	21	12	1	11
osa-MIR156h	GACAGAAGAGAGTGAGCACA	20	15	0	11
osa-MIR156h	ACAGAAGAGAGTGAGCAC	125	52	9	24
osa-MIR156h	ACAGAAGAGAGTGAGCACA	10	0	0	1
osa-MIR156h	ACAGAAGAGAGTGAGCACAC	3	0	0	0
osa-MIR156h	CAGAAGAGAGTGAGCACA	1	0	0	0
osa-MIR156h	TGCTCGCTCCTCTTTCTGTCAGC	1	0	0	0
osa-MIR156h	GCTCGCTCCTCTTTCTGTCAGCA	4	1	1	0
osa-MIR156h	GCTCGCTCCTCTTTCTGTCAGC	3	3	2	3
osa-MIR156h	GCTCGCTCCTCTTTCTGTCA	1	0	0	0
osa-MIR156h	TGCTCGCTCCTCTTTCTGTCAG	0	1	0	0
osa-MIR156h	TTGTTGACAGAAGAGAGTGAGCAC	0	0	0	1
osa-MIR156h	TGACAGAAGAGAGTGAGCACAC	0	0	0	1
osa-MIR156i	GGTGACAGAAGAGAGTGAGCAC	2	0	0	0
osa-MIR156i	GTGACAGAAGAGAGTGAGCAC	6	0	1	10
osa-MIR156i	TGACAGAAGAGAGTGAGCAC	337496	154712	30961	80523
osa-MIR156i	TGACAGAAGAGAGTGAGCA	5411	3848	1020	2620
osa-MIR156i	TGACAGAAGAGAGTGAGCACA	865	396	59	191
osa-MIR156i	TGACAGAAGAGAGTGAGC	68	26	10	12
osa-MIR156i	GACAGAAGAGAGTGAGCAC	199	102	19	57
osa-MIR156i	GACAGAAGAGAGTGAGCA	21	12	1	11
osa-MIR156i	GACAGAAGAGAGTGAGCACA	20	15	0	11
osa-MIR156i	ACAGAAGAGAGTGAGCAC	125	52	9	24
osa-MIR156i	ACAGAAGAGAGTGAGCACA	10	0	0	1
osa-MIR156i	ACAGAAGAGAGTGAGCACAC	3	0	0	0
osa-MIR156i	CAGAAGAGAGTGAGCACA	1	0	0	0
osa-MIR156i	AGTGAGCACACGGCCGGGCGGAA	1	0	0	0
osa-MIR156i	ACGGCCGGGCGGAACGGCACCG	8	3	3	0
osa-MIR156i	ACGGCCGGGCGGAACGGCACC	2	3	0	0
osa-MIR156i	GGCGGATGTGCCGTCGCGGCCGCG	1	0	0	0
osa-MIR156i	TGCTCACTGCTCTGTCTGTCATC	7	1	1	1
osa-MIR156i	TGCTCACTGCTCTGTCTGTCA	1	0	0	0
osa-MIR156i	GCTCACTGCTCTGTCTGTCATC	28	7	3	6
osa-MIR156i	GCTCACTGCTCTGTCTGTCAT	1	2	0	0
osa-MIR156i	GCTCACTGCTCTGTCTGTC	1	0	3	0
osa-MIR156i	GTGACAGAAGAGAGTGAGCA	0	1	0	0
osa-MIR156i	GCTCACTGCTCTGTCTGTCA	0	1	2	2
osa-MIR156i	TCACTGCTCTGTCTGTCATC	0	2	0	0
osa-MIR156i	ACGGCCGGGCGGAACGGCA	0	0	1	0
osa-MIR156i	TGACAGAAGAGAGTGAGCACAC	0	0	0	1
osa-MIR156i	CGGATGTGCCGTCGCGGCCGCGT	0	0	0	1
osa-MIR156j	GATTGTTGACAGAAGAGAGTGAG	1	0	0	0
osa-MIR156j	TTGTTGACAGAAGAGAGTGAG	1	0	0	0
osa-MIR156j	TGTTGACAGAAGAGAGTGAGC	4	1	0	0
osa-MIR156j	TGTTGACAGAAGAGAGTGAGCAC	2	0	0	0
osa-MIR156j	GTTGACAGAAGAGAGTGAGCAC	1	2	0	1
osa-MIR156j	GTTGACAGAAGAGAGTGAGC	1	0	0	0
osa-MIR156j	TTGACAGAAGAGAGTGAGCAC	52841	22801	3306	7981
osa-MIR156j	TTGACAGAAGAGAGTGAGCA	1220	643	123	200
osa-MIR156j	TTGACAGAAGAGAGTGAGCACA	37	9	3	3
osa-MIR156j	TTGACAGAAGAGAGTGAGC	28	16	0	5
osa-MIR156j	TTGACAGAAGAGAGTGAG	4	3	0	0
osa-MIR156j	TGACAGAAGAGAGTGAGCAC	337496	154712	30961	80523
osa-MIR156j	TGACAGAAGAGAGTGAGCA	5411	3848	1020	2620
osa-MIR156j	TGACAGAAGAGAGTGAGCACA	865	396	59	191
osa-MIR156j	TGACAGAAGAGAGTGAGC	68	26	10	12
osa-MIR156j	GACAGAAGAGAGTGAGCAC	199	102	19	57
osa-MIR156j	GACAGAAGAGAGTGAGCA	21	12	1	11
osa-MIR156j	GACAGAAGAGAGTGAGCACA	20	15	0	11
osa-MIR156j	ACAGAAGAGAGTGAGCAC	125	52	9	24
osa-MIR156j	ACAGAAGAGAGTGAGCACA	10	0	0	1
osa-MIR156j	ACAGAAGAGAGTGAGCACAC	3	0	0	0
osa-MIR156j	CAGAAGAGAGTGAGCACA	1	0	0	0
osa-MIR156j	TGCTCGCTCCTCTTTCTGTCAGC	1	0	0	0
osa-MIR156j	GCTCGCTCCTCTTTCTGTCAGCA	4	1	1	0
osa-MIR156j	GCTCGCTCCTCTTTCTGTCAGC	3	3	2	3
osa-MIR156j	GCTCGCTCCTCTTTCTGTCA	1	0	0	0
osa-MIR156j	TGCTCGCTCCTCTTTCTGTCAG	0	1	0	0
osa-MIR156j	TTGTTGACAGAAGAGAGTGAGCAC	0	0	0	1
osa-MIR156j	TGACAGAAGAGAGTGAGCACAC	0	0	0	1
osa-MIR156k	TGACAGAAGAGAGAGAGCAC	566	246	58	86
osa-MIR156k	TGACAGAAGAGAGAGAGCACA	8	0	0	0
osa-MIR156k	TGACAGAAGAGAGAGAGCA	6	6	1	5
osa-MIR156k	ACAGAAGAGAGAGAGCAC	2	0	0	0
osa-MIR156l	CCGACAGAAGAGAGTGAGCA	4	0	0	1
osa-MIR156l	CCGACAGAAGAGAGTGAGCAT	4	0	0	0
osa-MIR156l	CGACAGAAGAGAGTGAGCAT	4776	142	20	66
osa-MIR156l	CGACAGAAGAGAGTGAGCA	141	12	2	7
osa-MIR156l	CGACAGAAGAGAGTGAGCATA	87	3	0	0
osa-MIR156l	CGACAGAAGAGAGTGAGC	5	0	0	0
osa-MIR156l	GACAGAAGAGAGTGAGCA	21	12	1	11
osa-MIR156l	GACAGAAGAGAGTGAGCAT	20	2	0	1
osa-MIR156l	GTGCTCACTTCTCTTTCTGTCA	1	0	0	0
osa-MIR156l	TGCTCACTTCTCTTTCTGTCAGC	1	1	1	1
osa-MIR156l	GCTCACTTCTCTTTCTGTCAGC	21	8	8	9
osa-MIR156l	GCTCACTTCTCTTTCTGTCA	2	2	1	1
osa-MIR156l	GCTCACTTCTCTTTCTGTCAGCA	1	0	0	0
osa-MIR156l	GCTCACTTCTCTTTCTGTCAG	1	1	1	4
osa-MIR156l	ACAGAAGAGAGTGAGCAT	0	1	0	0
osa-MIR159a	ACGTTGAGCTCCTTTCGGTCC	1	0	0	0
osa-MIR159a	TGAGCTCCTTTCGGTCCAAAAA	4	0	0	0
osa-MIR159a	TGAGCTCCTTTCGGTCCAAAA	1	2	0	0
osa-MIR159a	TGAGCTCCTTTCGGTCCAAA	1	0	0	0
osa-MIR159a	GAGCTCCTTTCGGTCCAAAAA	3	3	1	1
osa-MIR159a	AGCTCCTTTCGGTCCAAA	1	0	0	0
osa-MIR159a	GGGGTGTTGCTGTGGGTCGAT	1	0	0	0
osa-MIR159a	TGAGCTGCTGGGTCATGGATCC	1	0	0	0
osa-MIR159a	TGAGCTGCTGGGTCATGGATC	1	0	0	0
osa-MIR159a	AGCTGCTGGGTCATGGATC	11	0	0	0
osa-MIR159a	AGCTGCTGGGTCATGGAT	2	0	0	0
osa-MIR159a	AGCTGCTGGGTCATGGATCC	1	0	0	0
osa-MIR159a	AGCTGCTGGGTCATGGATCCC	1	0	0	0
osa-MIR159a	GCTGCTGGGTCATGGATC	1	0	0	0
osa-MIR159a	GTATGTGTGTAGATAGGAAAATGA	1	0	0	0
osa-MIR159a	CTTGCATGCCCCAGGAGCTGC	5	0	0	0
osa-MIR159a	TTGCATGCCCCAGGAGCTGC	14	21	1	0
osa-MIR159a	TTGCATGCCCCAGGAGCTGCAT	1	0	0	0
osa-MIR159a	CCTCTTTGGATTGAAGGGAGC	1	0	0	0
osa-MIR159a	CTTTGGATTGAAGGGAGCTCT	2	0	0	0
osa-MIR159a	CTTTGGATTGAAGGGAGCT	1	0	0	0
osa-MIR159a	CTTTGGATTGAAGGGAGC	1	0	0	0
osa-MIR159a	TTTGGATTGAAGGGAGCTCTG	112	15	2	17
osa-MIR159a	TTTGGATTGAAGGGAGCT	56	22	6	9
osa-MIR159a	TTTGGATTGAAGGGAGCTC	20	9	2	3
osa-MIR159a	TTTGGATTGAAGGGAGCTCT	3	1	0	2
osa-MIR159a	TTTGGATTGAAGGGAGCTCTGC	1	2	0	0
osa-MIR159a	TTGGATTGAAGGGAGCTCTGC	4	1	1	1
osa-MIR159a	TTGGATTGAAGGGAGCTCTG	2	0	0	2
osa-MIR159a	TTGGATTGAAGGGAGCTC	2	0	2	1
osa-MIR159a	TTGGATTGAAGGGAGCTCT	1	0	1	2
osa-MIR159a	TGGATTGAAGGGAGCTCTG	1	0	0	1
osa-MIR159a	TGGATTGAAGGGAGCTCT	1	0	0	0
osa-MIR159a	TGGATTGAAGGGAGCTCTGC	1	0	0	2
osa-MIR159a	GCTCCTTTCGGTCCAAAAA	0	1	0	0
osa-MIR159a	AGGGGTGTTGCTGTGGGTC	0	1	0	0
osa-MIR159a	TCGTTGTTGGGATAGGCTTA	0	1	0	0
osa-MIR159a	TTGCATGCCCCAGGAGCTGCA	0	1	0	0
osa-MIR159a	AGGAGCTGCATCAACCCTACATG	0	1	0	0
osa-MIR159a	ATCAACCCTACATGGACCCT	0	1	0	0
osa-MIR159a	TGCCCCAGGAGCTGCATCAA	0	0	1	0
osa-MIR159a	TTGAGCTCCTTTCGGTCCAAA	0	0	0	1
osa-MIR159a	GAGCTCCTTTCGGTCCAAAA	0	0	0	1
osa-MIR159a	GTGGGTCGATTGAGCTGCTGGGTCAT	0	0	0	1
osa-MIR159b	GAGCTCCTTTCGTTCCAATG	7	1	0	2
osa-MIR159b	GAGCTCCTTTCGTTCCAAT	1	0	0	0
osa-MIR159b	GAGCTCCTTTCGTTCCAATGA	1	1	0	1
osa-MIR159b	AGCTGCTTGTTCATGGTTCCCA	1	0	0	0
osa-MIR159b	TTTGCATGACCAAGGAGCCGA	10	1	0	0
osa-MIR159b	TTTGCATGACCAAGGAGCCG	1	0	0	0
osa-MIR159b	TTTGCATGACCAAGGAGCC	1	0	0	0
osa-MIR159b	ATCAACTCCTTGCTGACCACT	1	0	0	0
osa-MIR159b	CTTTGGATTGAAGGGAGCTCT	2	0	0	0
osa-MIR159b	CTTTGGATTGAAGGGAGCT	1	0	0	0
osa-MIR159b	CTTTGGATTGAAGGGAGC	1	0	0	0
osa-MIR159b	TTTGGATTGAAGGGAGCTCTG	112	15	2	17
osa-MIR159b	TTTGGATTGAAGGGAGCT	56	22	6	9
osa-MIR159b	TTTGGATTGAAGGGAGCTC	20	9	2	3
osa-MIR159b	TTTGGATTGAAGGGAGCTCT	3	1	0	2
osa-MIR159b	TTTGGATTGAAGGGAGCTCTGC	1	2	0	0
osa-MIR159b	TTGGATTGAAGGGAGCTCTGC	4	1	1	1
osa-MIR159b	TTGGATTGAAGGGAGCTCTG	2	0	0	2
osa-MIR159b	TTGGATTGAAGGGAGCTC	2	0	2	1
osa-MIR159b	TTGGATTGAAGGGAGCTCT	1	0	1	2
osa-MIR159b	TGGATTGAAGGGAGCTCTG	1	0	0	1
osa-MIR159b	TGGATTGAAGGGAGCTCT	1	0	0	0
osa-MIR159b	TGGATTGAAGGGAGCTCTGC	1	0	0	2
osa-MIR159c	GGAGAGGAAGTGGTAGGATGC	10	5	0	2
osa-MIR159c	GGAGAGGAAGTGGTAGGATG	4	1	1	2
osa-MIR159c	GGAGAGGAAGTGGTAGGA	1	0	0	0
osa-MIR159c	GAGAGGAAGTGGTAGGATG	1	0	0	0
osa-MIR159c	AGAGGAAGTGGTAGGATGC	1	0	0	0
osa-MIR159c	TTTGCATGACCCGGGAGATGA	2	2	0	2
osa-MIR159c	TTGGATTGAAGGGAGCTC	2	0	2	1
osa-MIR159c	GAGAGGAAGTGGTAGGATGC	0	1	0	0
osa-MIR159c	AGAGGAAGTGGTAGGATG	0	1	0	0
osa-MIR159c	TGCATGACCCGGGAGATGA	0	0	0	1
osa-MIR159d	TTGGATTGAAGGGAGCTC	2	0	2	1
osa-MIR159e	GGAGAGGAAGTGGTAGGATGC	10	5	0	2
osa-MIR159e	GGAGAGGAAGTGGTAGGATG	4	1	1	2
osa-MIR159e	GGAGAGGAAGTGGTAGGA	1	0	0	0
osa-MIR159e	GAGAGGAAGTGGTAGGATG	1	0	0	0
osa-MIR159e	AGAGGAAGTGGTAGGATGC	1	0	0	0
osa-MIR159e	TTGGATTGAAGGGAGCTC	2	0	2	1
osa-MIR159e	GAGAGGAAGTGGTAGGATGC	0	1	0	0
osa-MIR159e	AGAGGAAGTGGTAGGATG	0	1	0	0
osa-MIR159f	AGCTCCCTTCGATCCAATCC	17	14	2	11
osa-MIR159f	AGCTCCCTTCGATCCAATCCA	5	2	0	4
osa-MIR159f	AGCTCCCTTCGATCCAATC	2	6	1	6
osa-MIR159f	GCTCCCTTCGATCCAATC	1	0	0	0
osa-MIR159f	GGAGAGGAAGTGGTAGGATGC	10	5	0	2
osa-MIR159f	GGAGAGGAAGTGGTAGGATG	4	1	1	2
osa-MIR159f	GGAGAGGAAGTGGTAGGA	1	0	0	0
osa-MIR159f	GAGAGGAAGTGGTAGGATG	1	0	0	0
osa-MIR159f	AGAGGAAGTGGTAGGATGC	1	0	0	0
osa-MIR159f	TTTGCATGACCCGGGAGATGA	2	2	0	2
osa-MIR159f	TGCTTGGATTGAAGGGAGC	1	0	0	0
osa-MIR159f	GCTTGGATTGAAGGGAGCTCT	2	0	0	0
osa-MIR159f	GCTTGGATTGAAGGGAGC	1	0	0	0
osa-MIR159f	CTTGGATTGAAGGGAGCTCT	15	4	1	5
osa-MIR159f	CTTGGATTGAAGGGAGCTC	4	12	6	9
osa-MIR159f	CTTGGATTGAAGGGAGCT	1	3	0	0
osa-MIR159f	TTGGATTGAAGGGAGCTC	2	0	2	1
osa-MIR159f	TTGGATTGAAGGGAGCTCT	1	0	1	2
osa-MIR159f	TGGATTGAAGGGAGCTCT	1	0	0	0
osa-MIR159f	GAGAGGAAGTGGTAGGATGC	0	1	0	0
osa-MIR159f	AGAGGAAGTGGTAGGATG	0	1	0	0
osa-MIR159f	GCTCCCTTCGATCCAATCCA	0	0	1	0
osa-MIR159f	TGCTTGGATTGAAGGGAG	0	0	1	0
osa-MIR159f	CTTGGATTGAAGGGAGCTCTA	0	0	1	1
osa-MIR159f	TGCATGACCCGGGAGATGA	0	0	0	1
osa-MIR160a	TGCCTGGCTCCCTGTATGCCA	80	27	4	9
osa-MIR160a	TGCCTGGCTCCCTGTATGC	1	0	0	0
osa-MIR160a	TGTATGCCACACATGTAGACCAACCCAT	3	0	0	0
osa-MIR160a	TGTATGCCACACATGTAGACCAACCCA	2	3	1	0
osa-MIR160a	TGTATGCCACACATGTAGA	1	0	0	0
osa-MIR160a	TGTATGCCACACATGTAGACCAA	1	0	0	0
osa-MIR160a	TGGCGTGCAAGGAGCCAAGCA	8	0	0	0
osa-MIR160a	GGCGTGCAAGGAGCCAAGCATG	4	0	0	0
osa-MIR160a	GCGTGCAAGGAGCCAAGCATG	359	205	45	65
osa-MIR160a	GCGTGCAAGGAGCCAAGCAT	4	2	8	2
osa-MIR160a	GCGTGCAAGGAGCCAAGCA	1	2	0	0
osa-MIR160a	CGTGCAAGGAGCCAAGCATG	2	3	0	1
osa-MIR160a	CGTGCAAGGAGCCAAGCATGC	1	0	0	0
osa-MIR160a	GTGCCTGGCTCCCTGTATGCC	0	1	0	0
osa-MIR160a	TGCCTGGCTCCCTGTATG	0	1	0	0
osa-MIR160a	GCCTGGCTCCCTGTATGCCA	0	1	0	0
osa-MIR160a	CTGGCTCCCTGTATGCCA	0	2	0	1
osa-MIR160a	TGTATGCCACACATGTAGACCAACCC	0	1	0	0
osa-MIR160a	TACTGGGTGGCGTGCAAGGA	0	1	0	0
osa-MIR160a	TGCCTGGCTCCCTGTATGCC	0	0	1	0
osa-MIR160b	TGCCTGGCTCCCTGTATGCCA	80	27	4	9
osa-MIR160b	TGCCTGGCTCCCTGTATGC	1	0	0	0
osa-MIR160b	TGTATGCCACTCATGTAGCCCAATCCA	1	0	0	0
osa-MIR160b	GGTGTGTTTGGATGCTGTGGGTGGCGTGC	1	0	0	0
osa-MIR160b	GGATGCTGTGGGTGGCGTGCAAGGA	1	0	0	0
osa-MIR160b	TGGCGTGCAAGGAGCCAAGCA	8	0	0	0
osa-MIR160b	GGCGTGCAAGGAGCCAAGCATG	4	0	0	0
osa-MIR160b	GCGTGCAAGGAGCCAAGCATG	359	205	45	65
osa-MIR160b	GCGTGCAAGGAGCCAAGCAT	4	2	8	2
osa-MIR160b	GCGTGCAAGGAGCCAAGCA	1	2	0	0
osa-MIR160b	CGTGCAAGGAGCCAAGCATG	2	3	0	1
osa-MIR160b	CGTGCAAGGAGCCAAGCATGC	1	0	0	0
osa-MIR160b	GTGCCTGGCTCCCTGTATGCC	0	1	0	0
osa-MIR160b	TGCCTGGCTCCCTGTATG	0	1	0	0
osa-MIR160b	GCCTGGCTCCCTGTATGCCA	0	1	0	0
osa-MIR160b	CTGGCTCCCTGTATGCCA	0	2	0	1
osa-MIR160b	GGATGCTGTGGGTGGCGTGCAAGG	0	2	0	0
osa-MIR160b	TGCCTGGCTCCCTGTATGCC	0	0	1	0
osa-MIR160c	TGCCTGGCTCCCTGTATGCCA	80	27	4	9
osa-MIR160c	TGCCTGGCTCCCTGTATGC	1	0	0	0
osa-MIR160c	TGATGGATGGCGTGCACGGAG	1	0	0	0
osa-MIR160c	GCGTGCACGGAGCCAAGCATA	1	0	0	0
osa-MIR160c	GTGCCTGGCTCCCTGTATGCC	0	1	0	0
osa-MIR160c	TGCCTGGCTCCCTGTATG	0	1	0	0
osa-MIR160c	GCCTGGCTCCCTGTATGCCA	0	1	0	0
osa-MIR160c	CTGGCTCCCTGTATGCCA	0	2	0	1
osa-MIR160c	TGCCTGGCTCCCTGTATGCC	0	0	1	0
osa-MIR160d	ATGCCTGGCTCCCTGTATGCCA	4	0	0	0
osa-MIR160d	TGCCTGGCTCCCTGTATGCCA	80	27	4	9
osa-MIR160d	TGCCTGGCTCCCTGTATGC	1	0	0	0
osa-MIR160d	GCGTGCGAGGAGCCAAGCATG	2	0	0	0
osa-MIR160d	TGCCTGGCTCCCTGTATG	0	1	0	0
osa-MIR160d	GCCTGGCTCCCTGTATGCCA	0	1	0	0
osa-MIR160d	CTGGCTCCCTGTATGCCA	0	2	0	1
osa-MIR160d	TGCCTGGCTCCCTGTATGCC	0	0	1	0
osa-MIR160d	ACGTTTGGCTCTACTGCGGATG	0	0	0	1
osa-MIR160e	ATGCCTGGCTCCCTGTATGCCG	6	0	0	0
osa-MIR160e	TGCCTGGCTCCCTGTATGCCG	36	3	0	1
osa-MIR160e	TGCCTGGCTCCCTGTATGC	1	0	0	0
osa-MIR160e	GCGTGCGAGGTGCCAAGCATGG	1	0	0	0
osa-MIR160e	TGCCTGGCTCCCTGTATG	0	1	0	0
osa-MIR160e	TGCCTGGCTCCCTGTATGCC	0	0	1	0
osa-MIR162a	ATCGATCGATAAACCTCTGC	1	0	0	0
osa-MIR162a	TCGATAAACCTCTGCATCCAG	15	8	0	2
osa-MIR162a	TCGATAAACCTCTGCATCCAGT	3	0	0	0
osa-MIR162a	TCGATAAACCTCTGCATCCA	2	0	0	0
osa-MIR162a	GATAAACCTCTGCATCCAG	1	0	0	0
osa-MIR162a	TGGGCGCAGTGGTTTATCGATC	0	1	0	0
osa-MIR162a	GGCGCAGTGGTTTATCGATC	0	1	0	0
osa-MIR162b	TCGATAAGCCTCTGCATCCAG	10	8	0	2
osa-MIR162b	TGGGCGCAGTGGTTTATCGATC	0	1	0	0
osa-MIR162b	GGCGCAGTGGTTTATCGATC	0	1	0	0
osa-MIR162b	CGATAAGCCTCTGCATCCAG	0	2	0	0
osa-MIR164a	AGGACCGCGTTGGAGAAGC	2	0	0	0
osa-MIR164a	AGGACCGCGTTGGAGAAGCA	1	0	0	0
osa-MIR164a	CGTTGGAGAAGCAGGGCACGT	1	0	0	0
osa-MIR164a	TTGGAGAAGCAGGGCACGTGC	1	0	0	0
osa-MIR164a	TGGAGAAGCAGGGCACGTGCA	4353	459	51	149
osa-MIR164a	TGGAGAAGCAGGGCACGTGC	39	17	4	16
osa-MIR164a	TGGAGAAGCAGGGCACGTG	32	9	1	7
osa-MIR164a	TGGAGAAGCAGGGCACGT	24	7	0	7
osa-MIR164a	TGGAGAAGCAGGGCACGTGCAT	3	6	0	1
osa-MIR164a	TGGAGAAGCAGGGCACGTGCATGCATAT	1	0	0	0
osa-MIR164a	GGAGAAGCAGGGCACGTGCA	15	0	0	0
osa-MIR164a	GGAGAAGCAGGGCACGTGC	1	0	0	0
osa-MIR164a	GGAGAAGCAGGGCACGTG	1	0	0	0
osa-MIR164a	GAGAAGCAGGGCACGTGCA	2	0	0	0
osa-MIR164a	AGAAGCAGGGCACGTGCA	2	1	0	0
osa-MIR164a	CACGTGGTCTCCTTCTCCATC	7	1	0	1
osa-MIR164a	TTCTCCATCCCGGTCTTTT	1	0	0	0
osa-MIR164b	TGGAGAAGCAGGGCACGTGCA	4353	459	51	149
osa-MIR164b	TGGAGAAGCAGGGCACGTGC	39	17	4	16
osa-MIR164b	TGGAGAAGCAGGGCACGTG	32	9	1	7
osa-MIR164b	TGGAGAAGCAGGGCACGT	24	7	0	7
osa-MIR164b	TGGAGAAGCAGGGCACGTGCAT	3	6	0	1
osa-MIR164b	GGAGAAGCAGGGCACGTGCA	15	0	0	0
osa-MIR164b	GGAGAAGCAGGGCACGTGC	1	0	0	0
osa-MIR164b	GGAGAAGCAGGGCACGTG	1	0	0	0
osa-MIR164b	GAGAAGCAGGGCACGTGCA	2	0	0	0
osa-MIR164b	AGAAGCAGGGCACGTGCA	2	1	0	0
osa-MIR164b	TGGTTCTTCATGTGCCCGTC	1	0	0	0
osa-MIR164b	CATGTGCCCGTCTTCTCCACC	2	15	1	2
osa-MIR164b	CATGTGCCCGTCTTCTCCAC	1	1	0	0
osa-MIR164b	TGCACGGTGGAGAAGCAGGGCA	0	1	0	0
osa-MIR164b	AGGGCACGTGCATTACCATCC	0	3	0	3
osa-MIR164b	ATGTGCCCGTCTTCTCCACC	0	2	0	1
osa-MIR164b	ATGGTTCTTCATGTGCCCGTC	0	0	1	1
osa-MIR164b	AGGGCACGTGCATTACCATC	0	0	0	1
osa-MIR164c	TGGAGAAGCAGGGTACGTGCA	1	0	0	0
osa-MIR164d	GTGCTGGAGAAGCAGGGCACG	4	0	0	0
osa-MIR164d	TGCTGGAGAAGCAGGGCACGT	225	81	2	20
osa-MIR164d	TGCTGGAGAAGCAGGGCACGTGCT	22	7	2	3
osa-MIR164d	TGCTGGAGAAGCAGGGCACG	5	0	0	2
osa-MIR164d	TGCTGGAGAAGCAGGGCACGTG	2	0	0	0
osa-MIR164d	TGCTGGAGAAGCAGGGCACGTGC	1	1	0	0
osa-MIR164d	TGCTGGAGAAGCAGGGCA	1	1	0	0
osa-MIR164d	CTGGAGAAGCAGGGCACGTGC	3	0	0	0
osa-MIR164d	CTGGAGAAGCAGGGCACGT	1	0	0	0
osa-MIR164d	TGGAGAAGCAGGGCACGTGCT	287	41	5	17
osa-MIR164d	TGGAGAAGCAGGGCACGTGC	39	17	4	16
osa-MIR164d	TGGAGAAGCAGGGCACGTG	32	9	1	7
osa-MIR164d	TGGAGAAGCAGGGCACGT	24	7	0	7
osa-MIR164d	TGGAGAAGCAGGGCACGTGCTCGA	1	0	0	0
osa-MIR164d	GGAGAAGCAGGGCACGTGCT	1	0	0	0
osa-MIR164d	GGAGAAGCAGGGCACGTGC	1	0	0	0
osa-MIR164d	GGAGAAGCAGGGCACGTG	1	0	0	0
osa-MIR164d	CATGTGCGCTCCTTCTCCAGC	12	2	0	2
osa-MIR164d	ATGTGCGCTCCTTCTCCAGCA	2	0	0	0
osa-MIR164d	TGCTGGAGAAGCAGGGCAC	0	1	0	0
osa-MIR164d	TGGAGAAGCAGGGCACGTGCTCGACG	0	2	0	1
osa-MIR164d	TGGAGAAGCAGGGCACGTGCTCGAC	0	1	0	0
osa-MIR164d	GGAGAAGCAGGGCACGTGCTC	0	0	0	2
osa-MIR164e	TGTGCAGGGTGGAGAAGCA	1	0	0	0
osa-MIR164e	TGTGCAGGGTGGAGAAGCAGGGCA	1	0	0	0
osa-MIR164e	TGGAGAAGCAGGGCACGTGAG	637	155	6	23
osa-MIR164e	TGGAGAAGCAGGGCACGTGA	36	13	3	1
osa-MIR164e	TGGAGAAGCAGGGCACGTG	32	9	1	7
osa-MIR164e	TGGAGAAGCAGGGCACGT	24	7	0	7
osa-MIR164e	TGGAGAAGCAGGGCACGTGAGCGG	21	10	0	0
osa-MIR164e	TGGAGAAGCAGGGCACGTGAGC	6	1	0	0
osa-MIR164e	GGAGAAGCAGGGCACGTG	1	0	0	0
osa-MIR164e	AGAAGCAGGGCACGTGAGCGG	1	0	0	0
osa-MIR164e	CAGGGCACGTGAGCGGCCATCC	2	0	0	0
osa-MIR164e	CAGGGCACGTGAGCGGCCATC	1	6	0	0
osa-MIR164e	AGGGCACGTGAGCGGCCATCCA	1	0	0	0
osa-MIR164e	ATGGTCGTTCATGTGTCCGTC	58	46	6	13
osa-MIR164e	ATGGTCGTTCATGTGTCCGTCT	2	1	0	0
osa-MIR164e	TGGAGAAGCAGGGCACGTGAGCG	0	2	0	0
osa-MIR164e	GGAGAAGCAGGGCACGTGAG	0	1	0	0
osa-MIR164e	AGGGCACGTGAGCGGCCATCC	0	5	0	0
osa-MIR164e	TGGTCGTTCATGTGTCCGTC	0	0	0	1
osa-MIR164f	TGGAGAAGCAGGGCACGTGCA	4353	459	51	149
osa-MIR164f	TGGAGAAGCAGGGCACGTGC	39	17	4	16
osa-MIR164f	TGGAGAAGCAGGGCACGTG	32	9	1	7
osa-MIR164f	TGGAGAAGCAGGGCACGT	24	7	0	7
osa-MIR164f	TGGAGAAGCAGGGCACGTGCAT	3	6	0	1
osa-MIR164f	GGAGAAGCAGGGCACGTGCA	15	0	0	0
osa-MIR164f	GGAGAAGCAGGGCACGTGC	1	0	0	0
osa-MIR164f	GGAGAAGCAGGGCACGTG	1	0	0	0
osa-MIR164f	GAGAAGCAGGGCACGTGCA	2	0	0	0
osa-MIR164f	AGAAGCAGGGCACGTGCA	2	1	0	0
osa-MIR166a	TGGAATGTTGTCTGGTTCAAGGTC	2	1	1	0
osa-MIR166a	GGAATGTTGTCTGGTTCAAGG	14	0	1	1
osa-MIR166a	GGAATGTTGTCTGGTTCAA	2	0	1	0
osa-MIR166a	GGAATGTTGTCTGGTTCAAGGTCTCATGC	2	0	0	0
osa-MIR166a	GGAATGTTGTCTGGTTCAAGGTCTCATG	1	0	0	0
osa-MIR166a	GAATGTTGTCTGGTTCAAGG	15	0	1	0
osa-MIR166a	GAATGTTGTCTGGTTCAAG	5	0	0	0
osa-MIR166a	GAATGTTGTCTGGTTCAA	1	0	0	1
osa-MIR166a	AATGTTGTCTGGTTCAAGG	1	0	0	0
osa-MIR166a	CCTTGCGGTTTTGAGGATGA	1	1	0	0
osa-MIR166a	CCTTGCGGTTTTGAGGATGATTTGTGC	1	0	0	0
osa-MIR166a	CCGTGGGATCTCGGACCAGGC	1	0	0	0
osa-MIR166a	TGGGATCTCGGACCAGGCTTCATTCC	1	0	0	0
osa-MIR166a	TGGGATCTCGGACCAGGCTTC	1	0	0	0
osa-MIR166a	GATCTCGGACCAGGCTTCATTCCCC	1	1	0	0
osa-MIR166a	ATCTCGGACCAGGCTTCATTCCCC	15	13	4	3
osa-MIR166a	ATCTCGGACCAGGCTTCATTCC	6	1	1	0
osa-MIR166a	ATCTCGGACCAGGCTTCATTCCC	4	1	1	1
osa-MIR166a	ATCTCGGACCAGGCTTCATTC	3	2	0	0
osa-MIR166a	ATCTCGGACCAGGCTTCATT	1	1	0	1
osa-MIR166a	TCTCGGACCAGGCTTCATTCC	5639	1500	130	230
osa-MIR166a	TCTCGGACCAGGCTTCATTC	716	374	140	71
osa-MIR166a	TCTCGGACCAGGCTTCATT	101	76	45	24
osa-MIR166a	TCTCGGACCAGGCTTCAT	29	81	1	2
osa-MIR166a	TCTCGGACCAGGCTTCATTCCCC	9	5	1	4
osa-MIR166a	TCTCGGACCAGGCTTCATTCCCCT	3	0	0	0
osa-MIR166a	TCTCGGACCAGGCTTCATTCCC	2	0	2	1
osa-MIR166a	CTCGGACCAGGCTTCATTCCCC	26	25	4	1
osa-MIR166a	CTCGGACCAGGCTTCATTCC	24	24	6	7
osa-MIR166a	CTCGGACCAGGCTTCATTCCC	9	8	2	1
osa-MIR166a	CTCGGACCAGGCTTCATTC	6	13	10	5
osa-MIR166a	CTCGGACCAGGCTTCATT	1	6	0	2
osa-MIR166a	TCGGACCAGGCTTCATTCCCC	70720	62674	5607	11006
osa-MIR166a	TCGGACCAGGCTTCATTC	597	2649	140	54
osa-MIR166a	TCGGACCAGGCTTCATTCCC	545	738	321	319
osa-MIR166a	TCGGACCAGGCTTCATTCC	376	720	145	167
osa-MIR166a	TCGGACCAGGCTTCATTCCCCT	71	50	9	22
osa-MIR166a	TCGGACCAGGCTTCATTCCCCTC	3	3	0	1
osa-MIR166a	CGGACCAGGCTTCATTCCCC	335	590	119	398
osa-MIR166a	CGGACCAGGCTTCATTCCC	7	13	16	7
osa-MIR166a	CGGACCAGGCTTCATTCCCCT	5	1	0	2
osa-MIR166a	CGGACCAGGCTTCATTCC	5	28	0	2
osa-MIR166a	GGACCAGGCTTCATTCCCC	119	101	23	13
osa-MIR166a	GGACCAGGCTTCATTCCC	1	2	0	0
osa-MIR166a	GACCAGGCTTCATTCCCC	1	0	0	1
osa-MIR166a	CCAGGCTTCATTCCCCTCAG	1	0	0	0
osa-MIR166a	GCGGTTTTGAGGATGATTTGTGCA	0	1	0	0
osa-MIR166a	TCCGTGGGATCTCGGACCAGG	0	1	0	0
osa-MIR166a	GGAATGTTGTCTGGTTCAAGGTCTCAT	0	0	1	0
osa-MIR166a	CCTTGCGGTTTTGAGGATGAT	0	0	1	0
osa-MIR166a	CCTTGCGGTTTTGAGGATGATTT	0	0	1	0
osa-MIR166a	TTCCTCTCATCCGTGGGATCTCGGACCA	0	0	1	0
osa-MIR166a	TCATCCGTGGGATCTCGGACCA	0	0	3	0
osa-MIR166a	TCCGTGGGATCTCGGACCAGGCTTC	0	0	1	0
osa-MIR166a	TCCGTGGGATCTCGGACCAGGCT	0	0	1	0
osa-MIR166a	CGTGGGATCTCGGACCAGGCTT	0	0	1	0
osa-MIR166a	TCTGAGTGGAATGTTGTCTGGT	0	0	0	1
osa-MIR166a	GTGGGATCTCGGACCAGGCTTCATTC	0	0	0	1
osa-MIR166b	TGAGGGGAATGTTGTCTGGCTC	3	2	0	0
osa-MIR166b	TGAGGGGAATGTTGTCTGGCT	2	0	0	0
osa-MIR166b	TGAGGGGAATGTTGTCTGGC	1	0	0	0
osa-MIR166b	TGAGGGGAATGTTGTCTG	1	0	0	0
osa-MIR166b	AGGGGAATGTTGTCTGGCTCGGG	1	0	0	0
osa-MIR166b	AGGGGAATGTTGTCTGGCTC	1	1	1	1
osa-MIR166b	AGGGGAATGTTGTCTGGCTCGGGG	1	2	0	0
osa-MIR166b	GGGGAATGTTGTCTGGCTCGG	4	3	0	0
osa-MIR166b	GGGAATGTTGTCTGGCTCGG	1	0	0	0
osa-MIR166b	GGAATGTTGTCTGGCTCGGGG	60	20	0	1
osa-MIR166b	GGAATGTTGTCTGGCTCGGG	15	1	1	2
osa-MIR166b	GGAATGTTGTCTGGCTCGG	9	2	0	1
osa-MIR166b	GGAATGTTGTCTGGCTCG	6	2	0	0
osa-MIR166b	GGAATGTTGTCTGGCTCGGGGCTAC	1	0	0	0
osa-MIR166b	GAATGTTGTCTGGCTCGG	1	0	0	2
osa-MIR166b	GAATGTTGTCTGGCTCGGGG	1	1	0	0
osa-MIR166b	GAATGTTGTCTGGCTCGGG	1	0	0	0
osa-MIR166b	ATGTTGTCTGGCTCGGGG	2	1	0	0
osa-MIR166b	TGTTGTCTGGCTCGGGGCTAC	1	0	0	0
osa-MIR166b	TGTCTGTAGATCTCGGACC	1	1	0	0
osa-MIR166b	TGTCTGTAGATCTCGGACCA	1	0	1	0
osa-MIR166b	GTCTGTAGATCTCGGACCA	1	0	0	0
osa-MIR166b	GTCTGTAGATCTCGGACCAGGCTTCA	1	0	0	0
osa-MIR166b	TGTAGATCTCGGACCAGGCTTCA	2	1	0	0
osa-MIR166b	GATCTCGGACCAGGCTTCATTCCCC	1	1	0	0
osa-MIR166b	ATCTCGGACCAGGCTTCATTCCCC	15	13	4	3
osa-MIR166b	ATCTCGGACCAGGCTTCATTCC	6	1	1	0
osa-MIR166b	ATCTCGGACCAGGCTTCATTCCC	4	1	1	1
osa-MIR166b	ATCTCGGACCAGGCTTCATTC	3	2	0	0
osa-MIR166b	ATCTCGGACCAGGCTTCATT	1	1	0	1
osa-MIR166b	TCTCGGACCAGGCTTCATTCC	5639	1500	130	230
osa-MIR166b	TCTCGGACCAGGCTTCATTC	716	374	140	71
osa-MIR166b	TCTCGGACCAGGCTTCATT	101	76	45	24
osa-MIR166b	TCTCGGACCAGGCTTCAT	29	81	1	2
osa-MIR166b	TCTCGGACCAGGCTTCATTCCCC	9	5	1	4
osa-MIR166b	TCTCGGACCAGGCTTCATTCCC	2	0	2	1
osa-MIR166b	CTCGGACCAGGCTTCATTCCCC	26	25	4	1
osa-MIR166b	CTCGGACCAGGCTTCATTCC	24	24	6	7
osa-MIR166b	CTCGGACCAGGCTTCATTCCC	9	8	2	1
osa-MIR166b	CTCGGACCAGGCTTCATTC	6	13	10	5
osa-MIR166b	CTCGGACCAGGCTTCATT	1	6	0	2
osa-MIR166b	TCGGACCAGGCTTCATTCCCC	70720	62674	5607	11006
osa-MIR166b	TCGGACCAGGCTTCATTC	597	2649	140	54
osa-MIR166b	TCGGACCAGGCTTCATTCCC	545	738	321	319
osa-MIR166b	TCGGACCAGGCTTCATTCC	376	720	145	167
osa-MIR166b	TCGGACCAGGCTTCATTCCCCC	11	6	2	2
osa-MIR166b	TCGGACCAGGCTTCATTCCCCCC	5	0	0	1
osa-MIR166b	CGGACCAGGCTTCATTCCCC	335	590	119	398
osa-MIR166b	CGGACCAGGCTTCATTCCC	7	13	16	7
osa-MIR166b	CGGACCAGGCTTCATTCC	5	28	0	2
osa-MIR166b	CGGACCAGGCTTCATTCCCCC	1	1	0	0
osa-MIR166b	GGACCAGGCTTCATTCCCC	119	101	23	13
osa-MIR166b	GGACCAGGCTTCATTCCC	1	2	0	0
osa-MIR166b	GACCAGGCTTCATTCCCC	1	0	0	1
osa-MIR166b	CCAGGCTTCATTCCCCCCA	1	0	0	0
osa-MIR166b	CCAGGCTTCATTCCCCCCAAA	1	0	0	0
osa-MIR166b	TGAGGGGAATGTTGTCTGGCTCG	0	1	0	0
osa-MIR166b	GAGGGGAATGTTGTCTGGCT	0	1	0	0
osa-MIR166b	AATGTTGTCTGGCTCGGG	0	1	0	0
osa-MIR166b	AAAAAGATCAGTCAAAGAGATGA	0	1	0	0
osa-MIR166b	AAGAGATGAGAGTAGATGTCTGTAGA	0	1	0	0
osa-MIR166b	GAGATGAGAGTAGATGTCTGTAGA	0	1	0	0
osa-MIR166b	GATGAGAGTAGATGTCTGTA	0	1	0	0
osa-MIR166b	TCTGTAGATCTCGGACCA	0	1	0	0
osa-MIR166b	GTAGATCTCGGACCAGGCTTCATTCCCC	0	1	0	0
osa-MIR166b	GTAGATCTCGGACCAGGCTTC	0	1	0	0
osa-MIR166b	ACCAGGCTTCATTCCCCCCAA	0	1	0	0
osa-MIR166b	TGTTGTCTGGCTCGGGGCTACTTTT	0	0	1	0
osa-MIR166b	GATGTCTGTAGATCTCGGACCA	0	0	1	0
osa-MIR166b	CCAGGCTTCATTCCCCCCAA	0	0	1	0
osa-MIR166b	AAAAGATCAGTCAAAGAGATGA	0	0	0	1
osa-MIR166c	TGAGGGGAATGTTGTCTG	1	0	0	0
osa-MIR166c	GTTTCGGACCAGGCTTCATTC	1	1	0	0
osa-MIR166c	TTTCGGACCAGGCTTCATTCC	9	2	1	0
osa-MIR166c	TTTCGGACCAGGCTTCATT	2	0	0	0
osa-MIR166c	TTTCGGACCAGGCTTCATTC	2	0	0	0
osa-MIR166c	TTTCGGACCAGGCTTCATTCCC	1	0	0	0
osa-MIR166c	TTCGGACCAGGCTTCATTCCC	614	730	105	149
osa-MIR166c	TTCGGACCAGGCTTCATTCC	8	12	8	3
osa-MIR166c	TTCGGACCAGGCTTCATTC	6	22	11	5
osa-MIR166c	TTCGGACCAGGCTTCATT	5	20	1	1
osa-MIR166c	TTCGGACCAGGCTTCATTCCCC	4	1	0	0
osa-MIR166c	TCGGACCAGGCTTCATTCCCC	70720	62674	5607	11006
osa-MIR166c	TCGGACCAGGCTTCATTC	597	2649	140	54
osa-MIR166c	TCGGACCAGGCTTCATTCCC	545	738	321	319
osa-MIR166c	TCGGACCAGGCTTCATTCC	376	720	145	167
osa-MIR166c	TCGGACCAGGCTTCATTCCCCC	11	6	2	2
osa-MIR166c	TCGGACCAGGCTTCATTCCCCCC	5	0	0	1
osa-MIR166c	CGGACCAGGCTTCATTCCCC	335	590	119	398
osa-MIR166c	CGGACCAGGCTTCATTCCC	7	13	16	7
osa-MIR166c	CGGACCAGGCTTCATTCC	5	28	0	2
osa-MIR166c	CGGACCAGGCTTCATTCCCCC	1	1	0	0
osa-MIR166c	GGACCAGGCTTCATTCCCC	119	101	23	13
osa-MIR166c	GGACCAGGCTTCATTCCC	1	2	0	0
osa-MIR166c	GACCAGGCTTCATTCCCC	1	0	0	1
osa-MIR166c	CCAGGCTTCATTCCCCCCA	1	0	0	0
osa-MIR166c	GACCTAACACCGGGCGGAATG	0	1	0	0
osa-MIR166c	TTTCGGACCAGGCTTCAT	0	1	0	0
osa-MIR166c	TTTCGGACCAGGCTTCATTCCCC	0	1	0	0
osa-MIR166c	ACCAGGCTTCATTCCCCCCAA	0	1	0	0
osa-MIR166c	CCAGGCTTCATTCCCCCCAA	0	0	1	0
osa-MIR166c	CCGAGACCTAACACCGGGCGGAA	0	0	0	1
osa-MIR166d	TGAGGGGAATGTTGTCTGGCTC	3	2	0	0
osa-MIR166d	TGAGGGGAATGTTGTCTGGCT	2	0	0	0
osa-MIR166d	TGAGGGGAATGTTGTCTGGC	1	0	0	0
osa-MIR166d	TGAGGGGAATGTTGTCTG	1	0	0	0
osa-MIR166d	AGGGGAATGTTGTCTGGCTC	1	1	1	1
osa-MIR166d	GGAATGTTGTCTGGCTCGAGGTGCA	48	28	17	12
osa-MIR166d	GGAATGTTGTCTGGCTCGAGGTGCATG	46	13	2	8
osa-MIR166d	GGAATGTTGTCTGGCTCGAGG	33	11	3	12
osa-MIR166d	GGAATGTTGTCTGGCTCGAGGTGC	23	6	13	8
osa-MIR166d	GGAATGTTGTCTGGCTCGAGGTGCAT	22	19	4	3
osa-MIR166d	GGAATGTTGTCTGGCTCGAGGTGCATGG	20	0	0	0
osa-MIR166d	GGAATGTTGTCTGGCTCGAGGTGCATGGA	16	0	0	0
osa-MIR166d	GGAATGTTGTCTGGCTCGAG	13	3	3	6
osa-MIR166d	GGAATGTTGTCTGGCTCG	6	2	0	0
osa-MIR166d	GGAATGTTGTCTGGCTCGA	6	3	0	1
osa-MIR166d	GGAATGTTGTCTGGCTCGAGGTG	6	4	2	5
osa-MIR166d	GGAATGTTGTCTGGCTCGAGGT	1	5	1	3
osa-MIR166d	GAATGTTGTCTGGCTCGA	2	2	0	0
osa-MIR166d	GAATGTTGTCTGGCTCGAGGTGCAT	2	0	0	3
osa-MIR166d	GAATGTTGTCTGGCTCGAGGTGCATG	1	1	0	0
osa-MIR166d	AATGTTGTCTGGCTCGAGGTGCATGG	1	0	0	0
osa-MIR166d	ATGTTGTCTGGCTCGAGGTGCATGGA	2	0	0	0
osa-MIR166d	ATGTTGTCTGGCTCGAGGTGCATG	1	2	0	0
osa-MIR166d	ATGTTGTCTGGCTCGAGGTGCATGG	1	0	0	0
osa-MIR166d	ATGTTGTCTGGCTCGAGGTGCATGGAG	1	0	0	0
osa-MIR166d	ATGTTGTCTGGCTCGAGGTGCA	1	2	1	0
osa-MIR166d	ATGTTGTCTGGCTCGAGGTGC	1	0	0	0
osa-MIR166d	TGTTGTCTGGCTCGAGGTGCATGGAGA	1	0	0	0
osa-MIR166d	TGTTGTCTGGCTCGAGGTGCA	1	1	1	0
osa-MIR166d	TGTTGTCTGGCTCGAGGTGCATG	1	0	0	0
osa-MIR166d	AGAAACCTCTGATCGATCA	1	0	0	0
osa-MIR166d	GTAGAGACTGATCTCGGACCAGGCTTCA	1	0	0	0
osa-MIR166d	AGAGACTGATCTCGGACCAGGCTT	1	0	0	0
osa-MIR166d	GAGACTGATCTCGGACCAGGCTTC	7	1	3	0
osa-MIR166d	AGACTGATCTCGGACCAGGCTTC	1	0	7	0
osa-MIR166d	GACTGATCTCGGACCAGGCTTC	1	3	3	1
osa-MIR166d	CTGATCTCGGACCAGGCTTCATTCCCC	2	0	0	0
osa-MIR166d	CTGATCTCGGACCAGGCTTCATTCCC	1	1	2	0
osa-MIR166d	TGATCTCGGACCAGGCTTCATTCCCC	1	0	1	1
osa-MIR166d	GATCTCGGACCAGGCTTCATTCCCC	1	1	0	0
osa-MIR166d	ATCTCGGACCAGGCTTCATTCCCC	15	13	4	3
osa-MIR166d	ATCTCGGACCAGGCTTCATTCC	6	1	1	0
osa-MIR166d	ATCTCGGACCAGGCTTCATTCCC	4	1	1	1
osa-MIR166d	ATCTCGGACCAGGCTTCATTC	3	2	0	0
osa-MIR166d	ATCTCGGACCAGGCTTCATT	1	1	0	1
osa-MIR166d	TCTCGGACCAGGCTTCATTCC	5639	1500	130	230
osa-MIR166d	TCTCGGACCAGGCTTCATTC	716	374	140	71
osa-MIR166d	TCTCGGACCAGGCTTCATT	101	76	45	24
osa-MIR166d	TCTCGGACCAGGCTTCAT	29	81	1	2
osa-MIR166d	TCTCGGACCAGGCTTCATTCCCC	9	5	1	4
osa-MIR166d	TCTCGGACCAGGCTTCATTCCCCT	3	0	0	0
osa-MIR166d	TCTCGGACCAGGCTTCATTCCC	2	0	2	1
osa-MIR166d	CTCGGACCAGGCTTCATTCCCC	26	25	4	1
osa-MIR166d	CTCGGACCAGGCTTCATTCC	24	24	6	7
osa-MIR166d	CTCGGACCAGGCTTCATTCCC	9	8	2	1
osa-MIR166d	CTCGGACCAGGCTTCATTC	6	13	10	5
osa-MIR166d	CTCGGACCAGGCTTCATT	1	6	0	2
osa-MIR166d	TCGGACCAGGCTTCATTCCCC	70720	62674	5607	11006
osa-MIR166d	TCGGACCAGGCTTCATTC	597	2649	140	54
osa-MIR166d	TCGGACCAGGCTTCATTCCC	545	738	321	319
osa-MIR166d	TCGGACCAGGCTTCATTCC	376	720	145	167
osa-MIR166d	TCGGACCAGGCTTCATTCCCCT	71	50	9	22
osa-MIR166d	TCGGACCAGGCTTCATTCCCCTC	3	3	0	1
osa-MIR166d	CGGACCAGGCTTCATTCCCC	335	590	119	398
osa-MIR166d	CGGACCAGGCTTCATTCCC	7	13	16	7
osa-MIR166d	CGGACCAGGCTTCATTCCCCT	5	1	0	2
osa-MIR166d	CGGACCAGGCTTCATTCC	5	28	0	2
osa-MIR166d	GGACCAGGCTTCATTCCCC	119	101	23	13
osa-MIR166d	GGACCAGGCTTCATTCCC	1	2	0	0
osa-MIR166d	GACCAGGCTTCATTCCCC	1	0	0	1
osa-MIR166d	TGAGGGGAATGTTGTCTGGCTCG	0	1	0	0
osa-MIR166d	GAGGGGAATGTTGTCTGGCT	0	1	0	0
osa-MIR166d	GAATGTTGTCTGGCTCGAGG	0	1	0	0
osa-MIR166d	GAATGTTGTCTGGCTCGAGGTGCATGGA	0	1	0	0
osa-MIR166d	AATGTTGTCTGGCTCGAGGTG	0	1	0	0
osa-MIR166d	ATGTTGTCTGGCTCGAGGTGCAT	0	2	0	0
osa-MIR166d	TGTTGTCTGGCTCGAGGTG	0	1	0	0
osa-MIR166d	TTGTCTGGCTCGAGGTGCA	0	1	0	0
osa-MIR166d	ACCTCTGATCGATCAGGTT	0	1	0	0
osa-MIR166d	AGACTGATCTCGGACCAGGCTT	0	1	1	0
osa-MIR166d	CTGATCTCGGACCAGGCTTC	0	3	2	1
osa-MIR166d	CTGATCTCGGACCAGGCTTCATTC	0	1	0	0
osa-MIR166d	CTGATCTCGGACCAGGCTT	0	1	0	0
osa-MIR166d	CTGATCTCGGACCAGGCTTCAT	0	1	0	0
osa-MIR166d	TGATCTCGGACCAGGCTTCATTC	0	1	0	0
osa-MIR166d	GAATGTTGTCTGGCTCGAGGTGCATGG	0	0	1	0
osa-MIR166d	AACCTCTGATCGATCAGGTT	0	0	1	0
osa-MIR166d	GAGACTGATCTCGGACCAGGCTT	0	0	2	0
osa-MIR166d	GAGACTGATCTCGGACCAGGCTTCA	0	0	1	0
osa-MIR166d	AGACTGATCTCGGACCAGGCTTCA	0	0	2	0
osa-MIR166d	AGACTGATCTCGGACCAGGCT	0	0	1	0
osa-MIR166d	ACTGATCTCGGACCAGGCTTC	0	0	2	0
osa-MIR166d	TGATCTCGGACCAGGCTTC	0	0	1	1
osa-MIR166d	TGATCTCGGACCAGGCTTCATTCCC	0	0	1	0
osa-MIR166d	AATGTTGTCTGGCTCGAGGTGCATG	0	0	0	1
osa-MIR166d	TGTTGTCTGGCTCGAGGTGCAT	0	0	0	1
osa-MIR166e	GGAATGTTGTCTGGTTCAAGG	14	0	1	1
osa-MIR166e	GGAATGTTGTCTGGTTCAA	2	0	1	0
osa-MIR166e	GAATGTTGTCTGGTTCAAGG	15	0	1	0
osa-MIR166e	GAATGTTGTCTGGTTCAAG	5	0	0	0
osa-MIR166e	GAATGTTGTCTGGTTCAA	1	0	0	1
osa-MIR166e	AATGTTGTCTGGTTCAAGG	1	0	0	0
osa-MIR166e	CGAACATCTATCTCGGATCTTTGG	1	0	0	0
osa-MIR166e	TCTCGAACCAGGCTTCATTCC	3	0	0	0
osa-MIR166e	TCGAACCAGGCTTCATTCCCC	19	13	0	3
osa-MIR166e	CCAGGCTTCATTCCCCTCAG	1	0	0	0
osa-MIR166e	CGAACCAGGCTTCATTCCCC	0	1	0	0
osa-MIR166f	GTTGAGAGGAATGTCGTCTGG	13	0	0	0
osa-MIR166f	TTGAGAGGAATGTCGTCTGGC	3	1	0	1
osa-MIR166f	TTGAGAGGAATGTCGTCTGG	2	0	0	0
osa-MIR166f	TGAGAGGAATGTCGTCTGGCC	16	6	0	2
osa-MIR166f	GAGGAATGTCGTCTGGCC	1	0	0	0
osa-MIR166f	GGAATGTCGTCTGGCCTGA	2	0	0	0
osa-MIR166f	GGAATGTCGTCTGGCCTGAGA	1	0	0	0
osa-MIR166f	TCTCGGACCAGGCTTCATTCC	5639	1500	130	230
osa-MIR166f	TCTCGGACCAGGCTTCATTC	716	374	140	71
osa-MIR166f	TCTCGGACCAGGCTTCATT	101	76	45	24
osa-MIR166f	TCTCGGACCAGGCTTCAT	29	81	1	2
osa-MIR166f	TCTCGGACCAGGCTTCATTCCCC	9	5	1	4
osa-MIR166f	TCTCGGACCAGGCTTCATTCCCCT	3	0	0	0
osa-MIR166f	TCTCGGACCAGGCTTCATTCCC	2	0	2	1
osa-MIR166f	CTCGGACCAGGCTTCATTCCCC	26	25	4	1
osa-MIR166f	CTCGGACCAGGCTTCATTCC	24	24	6	7
osa-MIR166f	CTCGGACCAGGCTTCATTCCC	9	8	2	1
osa-MIR166f	CTCGGACCAGGCTTCATTC	6	13	10	5
osa-MIR166f	CTCGGACCAGGCTTCATT	1	6	0	2
osa-MIR166f	TCGGACCAGGCTTCATTCCCC	70720	62674	5607	11006
osa-MIR166f	TCGGACCAGGCTTCATTC	597	2649	140	54
osa-MIR166f	TCGGACCAGGCTTCATTCCC	545	738	321	319
osa-MIR166f	TCGGACCAGGCTTCATTCC	376	720	145	167
osa-MIR166f	TCGGACCAGGCTTCATTCCCCT	71	50	9	22
osa-MIR166f	TCGGACCAGGCTTCATTCCCCTC	3	3	0	1
osa-MIR166f	CGGACCAGGCTTCATTCCCC	335	590	119	398
osa-MIR166f	CGGACCAGGCTTCATTCCC	7	13	16	7
osa-MIR166f	CGGACCAGGCTTCATTCCCCT	5	1	0	2
osa-MIR166f	CGGACCAGGCTTCATTCC	5	28	0	2
osa-MIR166f	GGACCAGGCTTCATTCCCC	119	101	23	13
osa-MIR166f	GGACCAGGCTTCATTCCC	1	2	0	0
osa-MIR166f	GACCAGGCTTCATTCCCC	1	0	0	1
osa-MIR166f	GTCTCGGACCAGGCTTCATTC	0	1	0	0
osa-MIR166f	GTACACGTGGACGGTCTCGGAC	0	0	1	0
osa-MIR166f	AGAGGAATGTCGTCTGGCC	0	0	0	1
osa-MIR166g	TGGTGTCTGGAATGGAGGCTG	3	0	0	0
osa-MIR166g	AATGGAGGCTGATCCAAGATC	1	0	0	0
osa-MIR166g	TCGAGGATCTCGGACCAGGCTTCA	1	0	0	0
osa-MIR166g	ATCTCGGACCAGGCTTCATTCC	6	1	1	0
osa-MIR166g	ATCTCGGACCAGGCTTCATTC	3	2	0	0
osa-MIR166g	ATCTCGGACCAGGCTTCATT	1	1	0	1
osa-MIR166g	TCTCGGACCAGGCTTCATTCC	5639	1500	130	230
osa-MIR166g	TCTCGGACCAGGCTTCATTC	716	374	140	71
osa-MIR166g	TCTCGGACCAGGCTTCATT	101	76	45	24
osa-MIR166g	TCTCGGACCAGGCTTCATTCCT	30	2	0	0
osa-MIR166g	TCTCGGACCAGGCTTCAT	29	81	1	2
osa-MIR166g	TCTCGGACCAGGCTTCATTCCTC	3	0	0	0
osa-MIR166g	CTCGGACCAGGCTTCATTCC	24	24	6	7
osa-MIR166g	CTCGGACCAGGCTTCATTC	6	13	10	5
osa-MIR166g	CTCGGACCAGGCTTCATT	1	6	0	2
osa-MIR166g	TCGGACCAGGCTTCATTCCTC	1005	840	42	151
osa-MIR166g	TCGGACCAGGCTTCATTC	597	2649	140	54
osa-MIR166g	TCGGACCAGGCTTCATTCC	376	720	145	167
osa-MIR166g	TCGGACCAGGCTTCATTCCT	34	75	7	25
osa-MIR166g	CGGACCAGGCTTCATTCCTC	12	11	0	5
osa-MIR166g	CGGACCAGGCTTCATTCC	5	28	0	2
osa-MIR166g	GGACCAGGCTTCATTCCTC	3	1	0	0
osa-MIR166g	CGGACCAGGCTTCATTCCT	0	1	0	0
osa-MIR166h	GGAATGTTGGCTGGCTCG	1	0	0	0
osa-MIR166h	TCGGACCAGGCTTCATTCCTC	1005	840	42	151
osa-MIR166h	TCGGACCAGGCTTCATTC	597	2649	140	54
osa-MIR166h	TCGGACCAGGCTTCATTCC	376	720	145	167
osa-MIR166h	TCGGACCAGGCTTCATTCCT	34	75	7	25
osa-MIR166h	CGGACCAGGCTTCATTCCTC	12	11	0	5
osa-MIR166h	CGGACCAGGCTTCATTCC	5	28	0	2
osa-MIR166h	GGACCAGGCTTCATTCCTC	3	1	0	0
osa-MIR166h	CGGACCAGGCTTCATTCCT	0	1	0	0
osa-MIR166i	TCTCGGATCAGGCTTCATTCC	80	12	1	4
osa-MIR166i	TCTCGGATCAGGCTTCATTC	8	2	0	0
osa-MIR166i	TCTCGGATCAGGCTTCATT	2	1	1	0
osa-MIR166i	TCTCGGATCAGGCTTCAT	2	0	0	0
osa-MIR166i	TCTCGGATCAGGCTTCATTCCT	1	0	0	0
osa-MIR166i	CTCGGATCAGGCTTCATTCC	1	0	0	0
osa-MIR166i	TCGGATCAGGCTTCATTCCTC	1	3	0	1
osa-MIR166i	TCGGATCAGGCTTCATTCC	1	3	0	0
osa-MIR166i	TCGGATCAGGCTTCATTC	1	4	0	0
osa-MIR166i	CTTGTGATATGGGGGATATGCAAC	0	1	0	0
osa-MIR166i	GTAGATCTCGGATCAGGCTTCATT	0	1	0	0
osa-MIR166i	AGGTAGATCTCGGATCAGG	0	0	1	0
osa-MIR166i	AGGTAGATCTCGGATCAGGCTT	0	0	1	0
osa-MIR166j	TCTCGGATCAGGCTTCATTCC	80	12	1	4
osa-MIR166j	TCTCGGATCAGGCTTCATTC	8	2	0	0
osa-MIR166j	TCTCGGATCAGGCTTCATT	2	1	1	0
osa-MIR166j	TCTCGGATCAGGCTTCAT	2	0	0	0
osa-MIR166j	TCTCGGATCAGGCTTCATTCCT	1	0	0	0
osa-MIR166j	CTCGGATCAGGCTTCATTCC	1	0	0	0
osa-MIR166j	TCGGATCAGGCTTCATTCCTC	1	3	0	1
osa-MIR166j	TCGGATCAGGCTTCATTCC	1	3	0	0
osa-MIR166j	TCGGATCAGGCTTCATTC	1	4	0	0
osa-MIR166j	CTTGTGATATGGGGGATATGCAAC	0	1	0	0
osa-MIR166j	GTAGATCTCGGATCAGGCTTCATT	0	1	0	0
osa-MIR166j	AGGTAGATCTCGGATCAGG	0	0	1	0
osa-MIR166j	AGGTAGATCTCGGATCAGGCTT	0	0	1	0
osa-MIR166k	GGTTTGTTGTCTGGCTCGAG	1	0	0	0
osa-MIR166k	TCGGACCAGGCTTCAATCCCT	46	33	2	25
osa-MIR166k	TCGGACCAGGCTTCAATCCC	0	4	0	1
osa-MIR166k	TCGGACCAGGCTTCAATC	0	2	0	0
osa-MIR166k	TCGGACCAGGCTTCAATCC	0	2	0	0
osa-MIR166k	GGACCAGGCTTCAATCCCT	0	1	0	0
osa-MIR166k	CGGACCAGGCTTCAATCCCT	0	0	1	0
osa-MIR166l	TCGGACCAGGCTTCAATCCCT	46	33	2	25
osa-MIR166l	TCGGACCAGGCTTCAATCCC	0	4	0	1
osa-MIR166l	TCGGACCAGGCTTCAATC	0	2	0	0
osa-MIR166l	TCGGACCAGGCTTCAATCC	0	2	0	0
osa-MIR166l	GGACCAGGCTTCAATCCCT	0	1	0	0
osa-MIR166l	TGATCTCGGACCAGGCTTC	0	0	1	1
osa-MIR166l	CGGACCAGGCTTCAATCCCT	0	0	1	0
osa-MIR166l	TCTCGGACCAGGCTTCAATCC	0	0	0	1
osa-MIR166m	CCTCGGACCAGGCTTCATTCC	1	0	1	0
osa-MIR166m	CTCGGACCAGGCTTCATTCC	24	24	6	7
osa-MIR166m	CTCGGACCAGGCTTCATTCCC	9	8	2	1
osa-MIR166m	CTCGGACCAGGCTTCATTC	6	13	10	5
osa-MIR166m	CTCGGACCAGGCTTCATTCCCT	1	0	1	1
osa-MIR166m	CTCGGACCAGGCTTCATT	1	6	0	2
osa-MIR166m	TCGGACCAGGCTTCATTC	597	2649	140	54
osa-MIR166m	TCGGACCAGGCTTCATTCCC	545	738	321	319
osa-MIR166m	TCGGACCAGGCTTCATTCC	376	720	145	167
osa-MIR166m	TCGGACCAGGCTTCATTCCCT	188	215	17	43
osa-MIR166m	TCGGACCAGGCTTCATTCCCTT	21	32	3	5
osa-MIR166m	TCGGACCAGGCTTCATTCCCTTT	7	6	0	3
osa-MIR166m	CGGACCAGGCTTCATTCCC	7	13	16	7
osa-MIR166m	CGGACCAGGCTTCATTCC	5	28	0	2
osa-MIR166m	CGGACCAGGCTTCATTCCCT	2	0	1	2
osa-MIR166m	GGACCAGGCTTCATTCCC	1	2	0	0
osa-MIR166m	CCTCGGACCAGGCTTCATT	0	1	0	0
osa-MIR166n	GAATGACGTCCGGTCTGAAGA	2	0	0	1
osa-MIR166n	GAATGACGTCCGGTCTGAAGATCGC	1	0	0	0
osa-MIR166n	CGGTCTGAAGATCGCCGTCCCC	1	0	0	0
osa-MIR166n	TCTGAAGATCGCCGTCCCC	1	0	0	0
osa-MIR166n	AGGCGGTGGCTTCGGACCAGGCT	6	3	4	0
osa-MIR166n	GCTTCGGACCAGGCTTCATTCCC	1	0	0	0
osa-MIR166n	CTTCGGACCAGGCTTCATTCC	2	0	0	0
osa-MIR166n	TTCGGACCAGGCTTCATTCCC	614	730	105	149
osa-MIR166n	TTCGGACCAGGCTTCATTCC	8	12	8	3
osa-MIR166n	TTCGGACCAGGCTTCATTC	6	22	11	5
osa-MIR166n	TTCGGACCAGGCTTCATT	5	20	1	1
osa-MIR166n	TTCGGACCAGGCTTCATTCCCC	4	1	0	0
osa-MIR166n	TCGGACCAGGCTTCATTCCCC	70720	62674	5607	11006
osa-MIR166n	TCGGACCAGGCTTCATTC	597	2649	140	54
osa-MIR166n	TCGGACCAGGCTTCATTCCC	545	738	321	319
osa-MIR166n	TCGGACCAGGCTTCATTCC	376	720	145	167
osa-MIR166n	TCGGACCAGGCTTCATTCCCCA	190	147	25	34
osa-MIR166n	TCGGACCAGGCTTCATTCCCCAT	2	1	0	0
osa-MIR166n	CGGACCAGGCTTCATTCCCC	335	590	119	398
osa-MIR166n	CGGACCAGGCTTCATTCCC	7	13	16	7
osa-MIR166n	CGGACCAGGCTTCATTCC	5	28	0	2
osa-MIR166n	GGACCAGGCTTCATTCCCC	119	101	23	13
osa-MIR166n	GGACCAGGCTTCATTCCC	1	2	0	0
osa-MIR166n	GACCAGGCTTCATTCCCC	1	0	0	1
osa-MIR166n	GAATGACGTCCGGTCTGA	0	2	0	0
osa-MIR166n	AGGCGGTGGCTTCGGACCAGGCTTC	0	1	0	0
osa-MIR166n	AGGCGGTGGCTTCGGACCA	0	1	0	0
osa-MIR166n	GGCTTCGGACCAGGCTTCATTCCC	0	1	0	0
osa-MIR166n	CTTCGGACCAGGCTTCATTC	0	1	0	0
osa-MIR166n	GGACCAGGCTTCATTCCCCA	0	1	0	0
osa-MIR166n	CAGGCGGTGGCTTCGGACCAGGCT	0	0	1	0
osa-MIR166n	GGCGGTGGCTTCGGACCAGGCT	0	0	1	0
osa-MIR166n	GCGGTGGCTTCGGACCAGGCT	0	0	2	0
osa-MIR166n	GAATGACGTCCGGTCTGAA	0	0	0	1
osa-MIR166n	GCTTCGGACCAGGCTTCATTC	0	0	0	1
osa-MIR166n	CGGACCAGGCTTCATTCCCCA	0	0	0	3
osa-MIR167a	TGAAGCTGCCAGCATGATCTA	796	160	10	53
osa-MIR167a	TGAAGCTGCCAGCATGATCT	529	80	1	28
osa-MIR167a	TGAAGCTGCCAGCATGATC	11	5	1	2
osa-MIR167a	TGAAGCTGCCAGCATGAT	2	0	0	0
osa-MIR167a	GAAGCTGCCAGCATGATCTA	1	0	0	0
osa-MIR167a	GAAGCTGCCAGCATGATCT	0	1	0	0
osa-MIR167b	TGAAGCTGCCAGCATGATCTA	796	160	10	53
osa-MIR167b	TGAAGCTGCCAGCATGATCT	529	80	1	28
osa-MIR167b	TGAAGCTGCCAGCATGATC	11	5	1	2
osa-MIR167b	TGAAGCTGCCAGCATGAT	2	0	0	0
osa-MIR167b	TGAAGCTGCCAGCATGATCTAA	2	0	0	0
osa-MIR167b	TGAAGCTGCCAGCATGATCTAACT	1	0	0	0
osa-MIR167b	GAAGCTGCCAGCATGATCTA	1	0	0	0
osa-MIR167b	GATCATGCTGTGACAGTTTCACT	1	0	0	0
osa-MIR167b	ATCATGCTGTGACAGTTTCACT	31	4	0	1
osa-MIR167b	CATGCTGTGACAGTTTCACT	1	0	0	0
osa-MIR167b	GAAGCTGCCAGCATGATCT	0	1	0	0
osa-MIR167b	ATCATGCTGTGACAGTTTC	0	1	0	0
osa-MIR167b	ATCATGCTGTGACAGTTT	0	1	0	0
osa-MIR167b	GATCATGCTGTGACAGTTTC	0	0	1	0
osa-MIR167c	TGAAGCTGCCAGCATGATCTA	796	160	10	53
osa-MIR167c	TGAAGCTGCCAGCATGATCT	529	80	1	28
osa-MIR167c	TGAAGCTGCCAGCATGATC	11	5	1	2
osa-MIR167c	TGAAGCTGCCAGCATGAT	2	0	0	0
osa-MIR167c	GAAGCTGCCAGCATGATCTA	1	0	0	0
osa-MIR167c	TCTTGTGGTCATGCCTTGCTA	1	0	0	0
osa-MIR167c	GGTCATGCTGCGGCAGCCTCACT	1	0	0	0
osa-MIR167c	GAAGCTGCCAGCATGATCT	0	1	0	0
osa-MIR167d	CTGAAGCTGCCAGCATGATCTGA	1	0	0	0
osa-MIR167d	TGAAGCTGCCAGCATGATCTGA	4284	2304	77	700
osa-MIR167d	TGAAGCTGCCAGCATGATCTG	763	97	6	42
osa-MIR167d	TGAAGCTGCCAGCATGATCT	529	80	1	28
osa-MIR167d	TGAAGCTGCCAGCATGATC	11	5	1	2
osa-MIR167d	TGAAGCTGCCAGCATGATCTGAT	7	3	0	0
osa-MIR167d	TGAAGCTGCCAGCATGATCTGATG	3	0	0	0
osa-MIR167d	TGAAGCTGCCAGCATGAT	2	0	0	0
osa-MIR167d	TGAAGCTGCCAGCATGATCTGATGA	1	0	1	1
osa-MIR167d	AAGCTGCCAGCATGATCTGA	2	2	0	2
osa-MIR167d	AAGCTGCCAGCATGATCTGAT	2	0	0	0
osa-MIR167d	AGCTGCCAGCATGATCTGA	6	3	0	1
osa-MIR167d	TCAGATCATGCTGTGCAGTTTCATC	2	0	1	0
osa-MIR167d	AGATCATGCTGTGCAGTTTCATC	4	0	0	0
osa-MIR167d	AGATCATGCTGTGCAGTTTCA	1	0	0	0
osa-MIR167d	GATCATGCTGTGCAGTTTCATC	2	0	0	0
osa-MIR167d	GAAGCTGCCAGCATGATCTGA	0	2	1	0
osa-MIR167d	GAAGCTGCCAGCATGATCT	0	1	0	0
osa-MIR167d	GCTGCCAGCATGATCTGA	0	1	0	0
osa-MIR167e	ATGAAGCTGCCAGCATGAT	1	0	0	0
osa-MIR167e	TGAAGCTGCCAGCATGATCTG	763	97	6	42
osa-MIR167e	TGAAGCTGCCAGCATGATCT	529	80	1	28
osa-MIR167e	TGAAGCTGCCAGCATGATC	11	5	1	2
osa-MIR167e	TGAAGCTGCCAGCATGATCTGG	3	2	0	0
osa-MIR167e	TGAAGCTGCCAGCATGAT	2	0	0	0
osa-MIR167e	AGATCATGTTGCAGCTTCACT	6	6	0	7
osa-MIR167e	GAAGCTGCCAGCATGATCT	0	1	0	0
osa-MIR167e	CAGATCATGTTGCAGCTTCAC	0	1	0	0
osa-MIR167f	ATGAAGCTGCCAGCATGAT	1	0	0	0
osa-MIR167f	TGAAGCTGCCAGCATGATCTGA	4284	2304	77	700
osa-MIR167f	TGAAGCTGCCAGCATGATCTG	763	97	6	42
osa-MIR167f	TGAAGCTGCCAGCATGATCT	529	80	1	28
osa-MIR167f	TGAAGCTGCCAGCATGATC	11	5	1	2
osa-MIR167f	TGAAGCTGCCAGCATGATCTGAT	7	3	0	0
osa-MIR167f	TGAAGCTGCCAGCATGAT	2	0	0	0
osa-MIR167f	AAGCTGCCAGCATGATCTGA	2	2	0	2
osa-MIR167f	AAGCTGCCAGCATGATCTGAT	2	0	0	0
osa-MIR167f	AAGCTGCCAGCATGATCTGATC	1	0	1	0
osa-MIR167f	AGCTGCCAGCATGATCTGA	6	3	0	1
osa-MIR167f	AGATCATCTGGCAGTTTCATC	9	22	0	7
osa-MIR167f	TGAAGCTGCCAGCATGATCTGATC	0	1	0	0
osa-MIR167f	GAAGCTGCCAGCATGATCTGA	0	2	1	0
osa-MIR167f	GAAGCTGCCAGCATGATCT	0	1	0	0
osa-MIR167f	GCTGCCAGCATGATCTGA	0	1	0	0
osa-MIR167f	TCAGATCATCTGGCAGTTTCA	0	1	0	0
osa-MIR167f	TCAGATCATCTGGCAGTTTC	0	1	0	0
osa-MIR167f	TGAAGCTGCCAGCATGATCTGATCA	0	0	1	0
osa-MIR167f	CAGATCATCTGGCAGTTTC	0	0	1	0
osa-MIR167f	AGATCATCTGGCAGTTTCAT	0	0	1	0
osa-MIR167f	AGATCATCTGGCAGTTTCA	0	0	0	1
osa-MIR167g	AGGTGAAGCTGCCAGCATGATC	1	1	0	0
osa-MIR167g	TGAAGCTGCCAGCATGATCTGA	4284	2304	77	700
osa-MIR167g	TGAAGCTGCCAGCATGATCTG	763	97	6	42
osa-MIR167g	TGAAGCTGCCAGCATGATCT	529	80	1	28
osa-MIR167g	TGAAGCTGCCAGCATGATCTGAA	31	16	1	6
osa-MIR167g	TGAAGCTGCCAGCATGATCTGAAA	13	5	1	4
osa-MIR167g	TGAAGCTGCCAGCATGATC	11	5	1	2
osa-MIR167g	TGAAGCTGCCAGCATGAT	2	0	0	0
osa-MIR167g	AAGCTGCCAGCATGATCTGA	2	2	0	2
osa-MIR167g	AAGCTGCCAGCATGATCTGAA	1	0	0	0
osa-MIR167g	AGCTGCCAGCATGATCTGA	6	3	0	1
osa-MIR167g	CGATCAGATCATCCGGCAGCTTCA	2	0	0	0
osa-MIR167g	ATCAGATCATCCGGCAGCTTCATC	2	4	0	0
osa-MIR167g	TCAGATCATCCGGCAGCTTCATC	1	0	0	1
osa-MIR167g	AGATCATCCGGCAGCTTCATC	47	119	9	42
osa-MIR167g	AGATCATCCGGCAGCTTCA	2	2	0	0
osa-MIR167g	AGATCATCCGGCAGCTTCATCTTC	1	0	0	0
osa-MIR167g	GATCATCCGGCAGCTTCATC	2	14	0	8
osa-MIR167g	TCATCCGGCAGCTTCATCTTC	79	64	0	26
osa-MIR167g	TCATCCGGCAGCTTCATCTT	3	1	0	2
osa-MIR167g	TCATCCGGCAGCTTCATCT	1	0	0	0
osa-MIR167g	ATCCGGCAGCTTCATCTTC	1	1	0	0
osa-MIR167g	TCCGGCAGCTTCATCTTC	1	0	0	0
osa-MIR167g	GAAGCTGCCAGCATGATCTGA	0	2	1	0
osa-MIR167g	GAAGCTGCCAGCATGATCT	0	1	0	0
osa-MIR167g	GCTGCCAGCATGATCTGA	0	1	0	0
osa-MIR167g	ACCAGCGATCAGATCATCCGGCAGCTTC	0	1	0	0
osa-MIR167g	CAGCGATCAGATCATCCGGCA	0	1	0	0
osa-MIR167g	CAGCGATCAGATCATCCGGCAGCTT	0	1	0	0
osa-MIR167g	GATCAGATCATCCGGCAGCTT	0	1	0	0
osa-MIR167g	TCAGATCATCCGGCAGCTTC	0	1	1	0
osa-MIR167g	AGATCATCCGGCAGCTTC	0	1	0	0
osa-MIR167g	AGATCATCCGGCAGCTTCAT	0	1	0	3
osa-MIR167g	GATCATCCGGCAGCTTCA	0	1	0	0
osa-MIR167g	TCATCCGGCAGCTTCATCTTCT	0	1	0	0
osa-MIR167g	TCATCCGGCAGCTTCATC	0	1	0	0
osa-MIR167g	GCGATCAGATCATCCGGCAGCTTC	0	0	1	0
osa-MIR167g	AGGTGAAGCTGCCAGCATGATCTGA	0	0	0	1
osa-MIR167g	ACCAGCGATCAGATCATCCGGCAGC	0	0	0	1
osa-MIR167g	GCGATCAGATCATCCGGCAGC	0	0	0	1
osa-MIR167g	GCGATCAGATCATCCGGCAGCTT	0	0	0	1
osa-MIR167g	ATCAGATCATCCGGCAGCTT	0	0	0	1
osa-MIR167g	ATCAGATCATCCGGCAGCTTCATCT	0	0	0	1
osa-MIR167g	TCAGATCATCCGGCAGCTTCAT	0	0	0	1
osa-MIR167g	AGATCATCCGGCAGCTTCATCTT	0	0	0	1
osa-MIR167g	CATCCGGCAGCTTCATCTTC	0	0	0	1
osa-MIR167h	TGAAGCTGCCAGCATGATCTGA	4284	2304	77	700
osa-MIR167h	TGAAGCTGCCAGCATGATCTG	763	97	6	42
osa-MIR167h	TGAAGCTGCCAGCATGATCT	529	80	1	28
osa-MIR167h	TGAAGCTGCCAGCATGATC	11	5	1	2
osa-MIR167h	TGAAGCTGCCAGCATGATCTGAT	7	3	0	0
osa-MIR167h	TGAAGCTGCCAGCATGATCTGATG	3	0	0	0
osa-MIR167h	TGAAGCTGCCAGCATGAT	2	0	0	0
osa-MIR167h	TGAAGCTGCCAGCATGATCTGATGA	1	0	1	1
osa-MIR167h	AAGCTGCCAGCATGATCTGA	2	2	0	2
osa-MIR167h	AAGCTGCCAGCATGATCTGAT	2	0	0	0
osa-MIR167h	AGCTGCCAGCATGATCTGA	6	3	0	1
osa-MIR167h	AGGTCATGCTGTAGTTTCATC	9	4	0	3
osa-MIR167h	GAAGCTGCCAGCATGATCTGA	0	2	1	0
osa-MIR167h	GAAGCTGCCAGCATGATCT	0	1	0	0
osa-MIR167h	GCTGCCAGCATGATCTGA	0	1	0	0
osa-MIR167i	TGAAGCTGCCAGCATGATCTG	763	97	6	42
osa-MIR167i	TGAAGCTGCCAGCATGATCT	529	80	1	28
osa-MIR167i	TGAAGCTGCCAGCATGATC	11	5	1	2
osa-MIR167i	TGAAGCTGCCAGCATGATCTGG	3	2	0	0
osa-MIR167i	TGAAGCTGCCAGCATGAT	2	0	0	0
osa-MIR167i	AGATCATGTTGCAGCTTCACT	6	6	0	7
osa-MIR167i	GAAGCTGCCAGCATGATCT	0	1	0	0
osa-MIR167i	CAGATCATGTTGCAGCTTCAC	0	1	0	0
osa-MIR167j	CTGAAGCTGCCAGCATGATCTGA	1	0	0	0
osa-MIR167j	TGAAGCTGCCAGCATGATCTGA	4284	2304	77	700
osa-MIR167j	TGAAGCTGCCAGCATGATCTG	763	97	6	42
osa-MIR167j	TGAAGCTGCCAGCATGATCT	529	80	1	28
osa-MIR167j	TGAAGCTGCCAGCATGATC	11	5	1	2
osa-MIR167j	TGAAGCTGCCAGCATGATCTGAT	7	3	0	0
osa-MIR167j	TGAAGCTGCCAGCATGAT	2	0	0	0
osa-MIR167j	AAGCTGCCAGCATGATCTGA	2	2	0	2
osa-MIR167j	AAGCTGCCAGCATGATCTGAT	2	0	0	0
osa-MIR167j	AAGCTGCCAGCATGATCTGATC	1	0	1	0
osa-MIR167j	AGCTGCCAGCATGATCTGA	6	3	0	1
osa-MIR167j	TCAGATCGTGCTGCGCAGTTTC	1	0	0	0
osa-MIR167j	CAGATCGTGCTGCGCAGTTTCA	4	0	0	0
osa-MIR167j	AGATCGTGCTGCGCAGTTTCATC	22	1	1	0
osa-MIR167j	AGATCGTGCTGCGCAGTTTCA	6	0	0	0
osa-MIR167j	AGATCGTGCTGCGCAGTTT	2	0	0	0
osa-MIR167j	AGATCGTGCTGCGCAGTTTCAT	2	0	1	0
osa-MIR167j	AGATCGTGCTGCGCAGTTTC	1	0	0	0
osa-MIR167j	GATCGTGCTGCGCAGTTTCATC	21	4	6	0
osa-MIR167j	GATCGTGCTGCGCAGTTTCA	1	0	1	0
osa-MIR167j	TGAAGCTGCCAGCATGATCTGATC	0	1	0	0
osa-MIR167j	GAAGCTGCCAGCATGATCTGA	0	2	1	0
osa-MIR167j	GAAGCTGCCAGCATGATCT	0	1	0	0
osa-MIR167j	GCTGCCAGCATGATCTGA	0	1	0	0
osa-MIR167j	GTGCTGCGCAGTTTCATC	0	1	0	0
osa-MIR168a	GCTCGCTTGGTGCAGATCGGGAC	1	0	0	0
osa-MIR168a	CTCGCTTGGTGCAGATCGGGAC	28	21	3	9
osa-MIR168a	CTCGCTTGGTGCAGATCGGGA	14	1	0	0
osa-MIR168a	TCGCTTGGTGCAGATCGGGAC	1058445	610994	108223	281855
osa-MIR168a	TCGCTTGGTGCAGATCGGGACC	2318	639	118	678
osa-MIR168a	TCGCTTGGTGCAGATCGGGA	1684	814	285	622
osa-MIR168a	TCGCTTGGTGCAGATCGGGACCCG	177	6	1	8
osa-MIR168a	TCGCTTGGTGCAGATCGGGACCC	102	11	14	26
osa-MIR168a	TCGCTTGGTGCAGATCGGG	53	26	8	19
osa-MIR168a	TCGCTTGGTGCAGATCGG	31	21	4	2
osa-MIR168a	CGCTTGGTGCAGATCGGGAC	2397	2316	1008	3454
osa-MIR168a	CGCTTGGTGCAGATCGGGA	13	21	5	30
osa-MIR168a	CGCTTGGTGCAGATCGGGACC	10	3	4	12
osa-MIR168a	CGCTTGGTGCAGATCGGG	4	2	2	1
osa-MIR168a	CGCTTGGTGCAGATCGGGACCC	1	0	0	0
osa-MIR168a	GCTTGGTGCAGATCGGGAC	7199	5967	4247	2566
osa-MIR168a	GCTTGGTGCAGATCGGGA	45	33	12	4
osa-MIR168a	GCTTGGTGCAGATCGGGACC	16	6	5	2
osa-MIR168a	GCTTGGTGCAGATCGGGACCC	2	2	6	0
osa-MIR168a	CTTGGTGCAGATCGGGAC	75	153	64	49
osa-MIR168a	TTGGTGCAGATCGGGACC	2	1	0	0
osa-MIR168a	TGGTGCAGATCGGGACCCGCC	15	23	1	4
osa-MIR168a	TGGTGCAGATCGGGACCCGC	1	0	0	0
osa-MIR168a	CGGATCCCGCCTTGCACCAAG	1	0	0	0
osa-MIR168a	GATCCCGCCTTGCACCAAGTGAAT	96	41	9	14
osa-MIR168a	GATCCCGCCTTGCACCAAGTGAA	6	1	2	1
osa-MIR168a	GATCCCGCCTTGCACCAAGTGA	5	2	1	1
osa-MIR168a	GATCCCGCCTTGCACCAAGTG	2	1	0	1
osa-MIR168a	GATCCCGCCTTGCACCAAGT	1	0	0	1
osa-MIR168a	ATCCCGCCTTGCACCAAGTGAAT	4	4	1	2
osa-MIR168a	ATCCCGCCTTGCACCAAGTGAA	1	0	0	0
osa-MIR168a	TCCCGCCTTGCACCAAGTGAAT	5	5	1	2
osa-MIR168a	TCCCGCCTTGCACCAAGTGAA	2	0	0	1
osa-MIR168a	CCCGCCTTGCACCAAGTGAAT	672	294	50	265
osa-MIR168a	CCCGCCTTGCACCAAGTGAA	122	84	36	101
osa-MIR168a	CCCGCCTTGCACCAAGTGA	31	22	14	13
osa-MIR168a	CCCGCCTTGCACCAAGTG	3	7	0	1
osa-MIR168a	CCGCCTTGCACCAAGTGAA	3	2	1	3
osa-MIR168a	CCGCCTTGCACCAAGTGAAT	3	3	0	2
osa-MIR168a	CGCCTTGCACCAAGTGAAT	4	1	0	2
osa-MIR168a	GCTTGGTGCAGATCGGGACCCG	0	2	0	0
osa-MIR168a	CTTGGTGCAGATCGGGACC	0	2	1	0
osa-MIR168a	CTTGGTGCAGATCGGGACCCG	0	1	0	0
osa-MIR168a	TTGGTGCAGATCGGGACCCGC	0	2	0	0
osa-MIR168a	TTGGTGCAGATCGGGACCCG	0	1	0	0
osa-MIR168a	TGGTGCAGATCGGGACCCG	0	1	0	1
osa-MIR168a	GATCCCGCCTTGCACCAA	0	2	0	0
osa-MIR168a	GCCTTGCACCAAGTGAAT	0	1	0	1
osa-MIR168a	GGTGCAGATCGGGACCCGCC	0	0	1	0
osa-MIR168a	TGGTGCAGATCGGGACCC	0	0	0	1
osa-MIR168a	CCGCCTTGCACCAAGTGAATC	0	0	0	2
osa-MIR169a	TTGGGATCGGAGGCCATGGTG	9	3	2	1
osa-MIR169a	TTGGGATCGGAGGCCATGG	3	0	0	2
osa-MIR169a	TTGGGATCGGAGGCCATGGTGC	3	1	1	0
osa-MIR169a	TTGGGATCGGAGGCCATGGT	3	2	0	0
osa-MIR169a	ATCGGAGGCCATGGTGCAGCC	1	1	0	0
osa-MIR169a	GCAGCCAAGGATGACTTGCCG	5	1	0	1
osa-MIR169a	CAGCCAAGGATGACTTGCCGA	24	10	0	7
osa-MIR169a	CAGCCAAGGATGACTTGCCGATCG	4	1	1	0
osa-MIR169a	CAGCCAAGGATGACTTGCC	1	0	0	0
osa-MIR169a	CAGCCAAGGATGACTTGC	1	0	0	0
osa-MIR169a	AGCCAAGGATGACTTGCCG	1	0	0	0
osa-MIR169a	CCAAGGATGACTTGCCGATCG	1	0	0	0
osa-MIR169a	AAGGATGACTTGCCGATCGATCGA	18	8	0	2
osa-MIR169a	AAGGATGACTTGCCGATCGATCG	2	1	0	0
osa-MIR169a	AAGGATGACTTGCCGATCGAT	1	0	0	1
osa-MIR169a	AAGGATGACTTGCCGATCGATCGAT	1	1	0	0
osa-MIR169a	AAGGATGACTTGCCGATCGA	1	0	0	0
osa-MIR169a	ATTGGCAAGTTGTTCTTGGCTAC	1	0	0	0
osa-MIR169a	GGCAAGTTGTTCTTGGCTAC	3	0	0	0
osa-MIR169a	GGCAAGTTGTTCTTGGCTACA	1	0	0	0
osa-MIR169a	CTACATCTTGGCCCCTGCTCC	1	0	0	0
osa-MIR169a	TTGGGATCGGAGGCCATG	0	1	0	0
osa-MIR169a	CAGCCAAGGATGACTTGCCG	0	1	1	0
osa-MIR169a	AGCCAAGGATGACTTGCCGA	0	1	1	2
osa-MIR169a	CAAGGATGACTTGCCGATCG	0	1	0	0
osa-MIR169a	AGGATGACTTGCCGATCGATCG	0	2	0	0
osa-MIR169a	AGGATGACTTGCCGATCGATCGA	0	1	0	0
osa-MIR169a	GGATGACTTGCCGATCGATC	0	1	0	0
osa-MIR169a	CTTGCCGATCGATCGATCTATCTATG	0	0	1	0
osa-MIR169a	AGGATGACTTGCCGATCGATCGATCTA	0	0	0	1
osa-MIR169a	GGATGACTTGCCGATCGATCGA	0	0	0	1
osa-MIR169a	TGACTTGCCGATCGATCGATCTA	0	0	0	1
osa-MIR169b	GCAGCCAAGGATGACTTGCCG	5	1	0	1
osa-MIR169b	CAGCCAAGGATGACTTGCCGG	118	21	5	11
osa-MIR169b	CAGCCAAGGATGACTTGCCGGT	2	0	0	0
osa-MIR169b	CAGCCAAGGATGACTTGCC	1	0	0	0
osa-MIR169b	CAGCCAAGGATGACTTGC	1	0	0	0
osa-MIR169b	AGCCAAGGATGACTTGCCGG	16	5	1	3
osa-MIR169b	AGCCAAGGATGACTTGCCGGT	9	2	1	0
osa-MIR169b	AGCCAAGGATGACTTGCCG	1	0	0	0
osa-MIR169b	AGCCAAGGATGACTTGCCGGTA	1	0	0	0
osa-MIR169b	GCCAAGGATGACTTGCCGGTA	1	0	0	0
osa-MIR169b	CCAAGGATGACTTGCCGGTAC	2	0	0	0
osa-MIR169b	TCCGGCAAGTTGTCCTTGGCT	1	0	0	0
osa-MIR169b	CCGGCAAGTTGTCCTTGGCTA	7	1	0	0
osa-MIR169b	CGGCAAGTTGTCCTTGGCTAC	4	2	0	2
osa-MIR169b	GGCAAGTTGTCCTTGGCTAC	1	0	0	0
osa-MIR169b	GGCAAGTTGTCCTTGGCTACG	1	0	0	0
osa-MIR169b	CAGCCAAGGATGACTTGCCG	0	1	1	0
osa-MIR169b	CCAAGGATGACTTGCCGG	0	1	0	0
osa-MIR169b	ACTTGCCGGTACGTGTATGCATGTTTC	0	1	0	0
osa-MIR169b	ACTTGCCGGTACGTGTATGCATGTTT	0	1	0	0
osa-MIR169c	GCAGCCAAGGATGACTTGCCG	5	1	0	1
osa-MIR169c	CAGCCAAGGATGACTTGCCGG	118	21	5	11
osa-MIR169c	CAGCCAAGGATGACTTGCCGGC	1	1	0	0
osa-MIR169c	CAGCCAAGGATGACTTGCC	1	0	0	0
osa-MIR169c	CAGCCAAGGATGACTTGC	1	0	0	0
osa-MIR169c	AGCCAAGGATGACTTGCCGG	16	5	1	3
osa-MIR169c	AGCCAAGGATGACTTGCCGGC	6	1	0	0
osa-MIR169c	AGCCAAGGATGACTTGCCG	1	0	0	0
osa-MIR169c	CGGCAAGTCTGTCCTTGGCTAC	1	0	0	0
osa-MIR169c	GGCAAGTCTGTCCTTGGCTAC	8	0	0	0
osa-MIR169c	GGCAAGTCTGTCCTTGGCTACA	2	0	0	0
osa-MIR169c	CAGCCAAGGATGACTTGCCG	0	1	1	0
osa-MIR169c	CCAAGGATGACTTGCCGG	0	1	0	0
osa-MIR169c	GGCAAGTCTGTCCTTGGCTA	0	0	0	1
osa-MIR169e	TAGCCAAGGATGACTTGCCGG	1	0	0	0
osa-MIR169e	AGCCAAGGATGACTTGCCGG	16	5	1	3
osa-MIR169e	AGCCAAGGATGACTTGCCGGC	6	1	0	0
osa-MIR169e	AGCCAAGGATGACTTGCCG	1	0	0	0
osa-MIR169e	CCAAGGATGACTTGCCGG	0	1	0	0
osa-MIR169f	TAGCCAAGGATGACTTGCCT	1	0	0	0
osa-MIR169f	TAGCCAAGGATGACTTGCCTA	1	0	0	0
osa-MIR169f	GCTGATTCGGTAGCCAAGG	0	1	0	0
osa-MIR169f	GCTGATTCGGTAGCCAAGGAT	0	0	0	1
osa-MIR169f	GCATGTCTTCCTTGGCTATTC	0	0	0	1
osa-MIR169g	TAGCCAAGGATGACTTGCCT	1	0	0	0
osa-MIR169g	TAGCCAAGGATGACTTGCCTA	1	0	0	0
osa-MIR169g	AGGCAGTCTCCTTGGCTAGC	2	0	0	0
osa-MIR169g	GGCAGTCTCCTTGGCTAGC	32	7	1	1
osa-MIR169g	GGCAGTCTCCTTGGCTAG	1	0	0	0
osa-MIR169h	TAGCCAAGGATGACTTGCCTG	9	0	0	0
osa-MIR169h	TAGCCAAGGATGACTTGCCTGTG	2	0	0	0
osa-MIR169h	TAGCCAAGGATGACTTGCCT	1	0	0	0
osa-MIR169h	TGGGCAGTCTCCTTGGCTAGC	2	0	0	0
osa-MIR169h	GGCAGTCTCCTTGGCTAGC	32	7	1	1
osa-MIR169h	GGCAGTCTCCTTGGCTAG	1	0	0	0
osa-MIR169i	TAGCCAAGGATGACTTGCCTG	9	0	0	0
osa-MIR169i	TAGCCAAGGATGACTTGCCTGTG	2	0	0	0
osa-MIR169i	TAGCCAAGGATGACTTGCCT	1	0	0	0
osa-MIR169i	GGCAGTCTCCTTGGCTAGT	16	6	2	0
osa-MIR169i	GGCAGTCTCCTTGGCTAG	1	0	0	0
[truncated: 8,673 more rows]
