# Supplementary material for: MicroRNA Signatures of Drought Signaling in Rice Root
Source: PLoS One. 2016 Jun 8;11(6):e0156814. doi: 10.1371/journal.pone.0156814 (PMC4898717; doi:10.1371/journal.pone.0156814)
Supplement: S3 Table — (XLSX) [file pone.0156814.s008.xlsx]

## Sheet: Sheet1
Table S3. The list of 783 novel miRNAs detected in this study.WW: well watered root; WD: water deprived root; SpWW: well watered part of split-root system ; SpWD: water deprived part of split-root system
Novel name	sequence	count (WW)	count (WD)	count (SpWW)	count (SpWD)
NR001	ACCATCACTTACATCGGCTTCGCT	1	0	0	0
NR002	ATACCACTCCCAACTAGAACGGCT	1	0	0	0
NR003	ATACCACTCCCAACTAGAACGGCTT	1	0	0	0
NR004	TACCACTCCCAACTAGAACGGCT	2	0	0	0
NR005	TACCACTCCCAACTAGAACGGCTT	1	0	0	0
NR006	ACCACTCCCAACTAGAACGGCTT	16	0	0	0
NR007	CACTCCCAACTAGAACGGCTT	1	0	0	0
NR008	CACTCCCAACTAGAACGGCTTCGC	1	0	0	0
NR009	TGCAAGTCGGTTTATTGCGAA	1	0	0	0
NR010	TTATTGGATATGTAGATTGACAGG	1	0	0	0
NR011	TTATTGGATATGTAGATTGACAGGA	1	0	0	0
NR012	TTGGATATGTAGATTGACAGG	4	0	0	0
NR013	TTGGATATGTAGATTGACAGGA	4	0	0	0
NR014	TTGGATATGTAGATTGACAGGAGT	1	0	0	0
NR015	TGGATATGTAGATTGACAGGA	1	0	0	0
NR016	GGATATGTAGATTGACAGGA	1	0	0	0
NR017	CGGGACGAGTTGGAAGAGGA	1	0	0	0
NR018	GGGACGAGTTGGAAGAGGAA	2	3	0	0
NR019	GGGACGAGTTGGAAGAGGAATT	1	1	0	0
NR020	GGGACGAGTTGGAAGAGGAATTC	1	0	0	0
NR021	GGGACGAGTTGGAAGAGGAATTCCA	2	0	0	0
NR022	GGACGAGTTGGAAGAGGA	1	0	0	0
NR023	GGACGAGTTGGAAGAGGAA	2	0	0	0
NR024	GTTGGACTTTTAGGCTACAATGGA	2	0	0	0
NR025	TTGGACTTTTAGGCTACAATGGAC	1	0	0	0
NR026	TGGACTTTTAGGCTACAATGGAC	11	0	0	0
NR027	TGGACTTTTAGGCTACAATGGACT	1	0	0	0
NR028	GGACTTTTAGGCTACAATGGA	1	0	0	0
NR029	ACAATGGACTGAGAACAAAGGCTC	1	0	0	0
NR030	TGGGGTGTGTGTGTGTGTGT	30	0	9	6
NR031	TGGGGTGTGTGTGTGTGTGTG	5	0	2	0
NR032	GGGGTGTGTGTGTGTGTGT	1	0	0	0
NR033	TTGACTGCAATCTAAACGGCCC	1	0	0	0
NR034	TGACTGCAATCTAAACGGCCC	4	0	0	0
NR035	TGACTGCAATCTAAACGGCCCCTA	1	0	0	0
NR036	CCCGCCACCGGCGCCGCTTCC	15	0	0	0
NR037	CCGCCACCGGCGCCGCTTCCC	4	0	0	0
NR038	CATCCATGGGCGGATCCGGCG	1	0	0	0
NR039	AGTTCATGGACAGGGCGGA	1	0	0	0
NR040	AGTTCATGGACAGGGCGGACA	1	0	0	0
NR041	AGTTCATGGACAGGGCGGACACA	1	0	0	0
NR042	AGTTCATGGACAGGGCGGACACATC	1	0	0	0
NR043	GTTCATGGACAGGGCGGA	1	0	0	0
NR044	GTTCATGGACAGGGCGGACAC	1	0	0	0
NR045	GTTCATGGACAGGGCGGACACA	2	0	0	0
NR046	GTTCATGGACAGGGCGGACACATC	1	0	0	0
NR047	TCATGGACAGGGCGGACA	1	0	0	0
NR048	AGCCGGGCTCGGTCGCGCG	1	3	0	0
NR049	AGCCGGGCTCGGTCGCGCGT	9	11	14	14
NR050	AGCCGGGCTCGGTCGCGCGTG	16	72	47	198
NR051	AGCCGGGCTCGGTCGCGCGTGC	12	20	30	55
NR052	AGCCGGGCTCGGTCGCGCGTGCC	1	2	11	13
NR053	AGCCGGGCTCGGTCGCGCGTGCCT	2	2	0	0
NR054	AGCCGGGCTCGGTCGCGCGTGCCTG	2	0	0	0
NR055	GCCGGGCTCGGTCGCGCGT	1	2	0	1
NR056	GCCGGGCTCGGTCGCGCGTGC	2	2	8	7
NR057	TTTGGATAATGGGAAATGGGGGT	2	0	0	0
NR058	TTGGATAATGGGAAATGGGGGTG	4	0	0	0
NR059	TTGGATAATGGGAAATGGGGGTGG	2	0	0	0
NR060	TGGATAATGGGAAATGGGGGTGG	2	0	0	0
NR061	TATGATCCGTCTGCAATCTA	1	0	0	0
NR062	ACTGGATACATGTAGATGTGTGTG	1	0	0	0
NR063	CTGGATACATGTAGATGTGTG	1	0	0	0
NR064	CTGGATACATGTAGATGTGTGTG	1	0	0	0
NR065	CTGGATACATGTAGATGTGTGTGG	2	0	0	0
NR066	TGGATACATGTAGATGTGTGT	1	0	0	1
NR067	TGGATACATGTAGATGTGTGTGG	16	0	0	5
NR068	TGGATACATGTAGATGTGTGTGGA	4	0	0	0
NR069	GATACATGTAGATGTGTG	1	0	0	0
NR070	GATACATGTAGATGTGTGTGGAGA	1	0	0	0
NR071	TGAGGACAAGAGCTGATTCGG	101	187	9	19
NR072	CCTTGGCTATTCGGAGCGGCTC	1	0	0	1
NR073	CTTGGCTATTCGGAGCGGCTC	1	1	0	0
NR074	GTTTGGATAATGGGAAATGGGGGT	1	0	0	0
NR075	GCGGTGACAGAAGAGAGTGAG	3	0	0	0
NR076	GCGGTGACAGAAGAGAGTGAGCAC	5	0	0	0
NR077	CGGTGACAGAAGAGAGTGAGCA	1	0	0	0
NR078	CGGTGACAGAAGAGAGTGAGCAC	19	5	0	0
NR079	GCTCACTGCTCTGTCTGTCATCC	2	0	0	0
NR080	ACTTGTACTGTAGTATAATAAGGC	1	0	0	0
NR081	TGTACTGTAGTATAATAAGGCCAT	3	0	0	0
NR082	GTACTGTAGTATAATAAGGCC	5	0	0	0
NR083	GTACTGTAGTATAATAAGGCCAT	1	0	0	0
NR084	GTACTGTAGTATAATAAGGCCATC	1	0	0	0
NR085	AGGGATTTTGAAGGTATGTGACA	4	0	0	0
NR086	AGGGATTTTGAAGGTATGTGACAG	2	0	0	0
NR087	GGGATTTTGAAGGTATGTGACAGT	1	0	0	0
NR088	TAACAAAGGACAACAGACTGA	3	0	0	0
NR089	TAACAAAGGACAACAGACTGAA	1	0	0	0
NR090	TAACAAAGGACAACAGACTGAAGAA	1	0	0	0
NR091	GAAGCAGATCGCAGCGAGAGGAGAA	1	0	0	0
NR092	GCAGATCGCAGCGAGAGGAG	1	0	0	0
NR093	GCAGATCGCAGCGAGAGGAGAA	1	0	0	0
NR094	GCAGATCGCAGCGAGAGGAGAAA	2	0	0	0
NR095	GCAGATCGCAGCGAGAGGAGAAAGA	1	0	0	0
NR096	GGCTGGTTGTAGTTCCATCT	1	0	0	0
NR097	GGCTGGTTGTAGTTCCATCTTA	1	0	0	0
NR098	GGCTGGTTGTAGTTCCATCTTAA	2	0	0	0
NR099	GGCTGGTTGTAGTTCCATCTTAAAA	1	0	0	0
NR100	ATGTGTCAACATGTAGTATGAGGT	2	0	0	0
NR101	TGTGTCAACATGTAGTATGAGGT	1	0	0	0
NR102	TGTGTCAACATGTAGTATGAGGTA	2	0	0	0
NR103	GTGTCAACATGTAGTATGAGGTA	6	0	0	0
NR104	GTGTCAACATGTAGTATGAGGTAA	1	0	0	0
NR105	AACATGTAGTATGAGGTAATTTT	1	0	0	0
NR106	AGGTTTTTGTAGTAGTGAGCGGTA	1	0	0	0
NR107	GGTTTTTGTAGTAGTGAGCGGT	1	0	0	0
NR108	GGTTTTTGTAGTAGTGAGCGGTA	3	0	0	0
NR109	GGTTTTTGTAGTAGTGAGCGGTAG	2	0	0	0
NR110	AGATAAAGCTGCTAGTTCA	1	0	0	0
NR111	CTGGATAGGCTATATTATGGGAAC	1	0	0	0
NR112	GATAGGCTATATTATGGGAACGGA	1	1	0	0
NR113	ATAGGCTATATTATGGGAACGGA	1	1	0	0
NR114	ATAGGCTATATTATGGGAACGGAG	2	3	0	0
NR115	TAGGCTATATTATGGGAACGGA	1	0	0	0
NR116	TAGGCTATATTATGGGAACGGAG	2	2	0	0
NR117	TAGGCTATATTATGGGAACGGAGA	2	0	0	0
NR118	AGGCTATATTATGGGAACGGAGA	10	6	0	0
NR119	AGGCTATATTATGGGAACGGAGAG	8	3	0	0
NR120	GGCTATATTATGGGAACGGAGAG	1	0	0	0
NR121	CGCGGCGATGTGGGGGAGGCG	4	0	0	0
NR122	GCGGCGATGTGGGGGAGGCGC	5	0	0	0
NR123	GCGGCGATGTGGGGGAGGCGCGAC	1	0	0	0
NR124	CGGCGATGTGGGGGAGGCGC	3	0	0	0
NR125	CGGCGATGTGGGGGAGGCGCG	13	0	0	0
NR126	CGCCTCCCCCACATCGCCGCG	2	0	0	0
NR127	GCCTCCCCCACATCGCCGCGC	1	0	0	0
NR128	CCTCCCCCACATCGCCGCGCC	1	0	0	0
NR129	TCAAGGGAATACGTGCCTGCT	1	0	0	0
NR130	TCAAGGGAATACGTGCCTGCTA	5	0	0	0
NR131	AAGGGAATACGTGCCTGCTA	1	0	0	0
NR132	AGGGAATACGTGCCTGCTA	3	0	0	0
NR133	AAGGTAGGGATAGGCATGATC	1	0	0	0
NR134	GTAGGGATAGGCATGATCTCT	2	0	0	0
NR135	AGACCATGCCTATACCTACCA	8	0	0	0
NR136	ACCAAACTGCTGTAGAATATAGGCT	1	0	0	0
NR137	CAAACTGCTGTAGAATATAGGCT	1	0	0	0
NR138	CAAACTGCTGTAGAATATAGGCTC	1	0	0	0
NR139	AAACTGCTGTAGAATATAGGCTC	4	0	0	0
NR140	AAACTGCTGTAGAATATAGGCTCT	1	0	0	0
NR141	AAACTGCTGTAGAATATAGGCTCTA	3	0	0	0
NR142	AACTGCTGTAGAATATAGGCTC	1	0	0	0
NR143	AACTGCTGTAGAATATAGGCTCTAG	1	0	0	0
NR144	ACTGCTGTAGAATATAGGCTCTA	1	0	0	0
NR145	ACTGCTGTAGAATATAGGCTCTAG	1	0	0	0
NR146	CTGCTGTAGAATATAGGCTCTAG	1	0	0	0
NR147	TGCTGTAGAATATAGGCTC	1	0	0	0
NR148	GTTCGATCCTCGCCGGGAGCTC	1	0	0	0
NR149	GTTCGATCCTCGCCGGGAGCTCC	4	0	0	0
NR150	TCGATCCTCGCCGGGAGCTC	1	0	0	0
NR151	TCGATCCTCGCCGGGAGCTCC	1	0	0	0
NR152	ACTAGATGGCTGATCTGG	1	0	0	0
NR153	TAGATGGCTGATCTGGTGTGG	9	0	0	0
NR154	AAGCCAGATCAGCCATCTAGT	2	0	0	0
NR155	ATTACTCGGCTGGACTGAACCGGT	1	0	0	0
NR156	TACTCGGCTGGACTGAACCGGTA	5	0	0	0
NR157	TACTCGGCTGGACTGAACCGGTAT	3	0	0	0
NR158	TATTGATCGGTAGGTAAAACGTA	1	0	0	0
NR159	AGCCTGTAGAGGTGGCTTCTGTTC	2	0	0	0
NR160	GCCTGTAGAGGTGGCTTCTGT	2	0	0	0
NR161	GCCTGTAGAGGTGGCTTCTGTTC	4	0	0	0
NR162	GCCTGTAGAGGTGGCTTCTGTTCA	2	0	0	0
NR163	GAAGCGGCGCCGGTGGCGGG	1	0	1	0
NR164	GAAGCGGCGCCGGTGGCGGGG	8	5	0	0
NR165	AAGCGGCGCCGGTGGCGGGG	1	0	2	0
NR166	AAGCGGCGCCGGTGGCGGGGG	20	13	6	0
NR167	AGCGGCGCCGGTGGCGGGGG	1	0	0	0
NR168	AGCGGCGCCGGTGGCGGGGGA	2	3	0	0
NR169	CGGAGGGGAGGGGGAGGGGAA	1	0	0	0
NR170	CGTGTTTTGGAGCCGTGGGAC	6	7	0	0
NR171	TGGTGATAAGGGTGTAGCTCTGG	1	0	0	0
NR172	TGAGTCGCTCTTATCACTCATG	7	0	0	0
NR173	AAGAAGAAGAGAAGAATCTGA	1	0	0	0
NR174	AAGAAGAAGAGAAGAATCTGAA	2	0	0	0
NR175	AGAAGAAGAGAAGAATCTGA	1	0	0	0
NR176	AGAAGAAGAGAAGAATCTGAA	4	0	0	0
NR177	AGAAGAAGAGAAGAATCTGAAA	1	0	0	0
NR178	GAAGAAGAGAAGAATCTGAAA	1	0	0	0
NR179	AGAAGAGAAGAATCTGAA	2	0	0	0
NR180	TGGGGGGAGGGGGGAGAGGCG	1	0	0	0
NR181	GCCGGGCTGTGGGCCGCACGGGA	1	0	0	0
NR182	GCCGGGCTGTGGGCCGCACGGGAT	1	0	0	0
NR183	CGGGCTGTGGGCCGCACGGGAT	2	0	0	0
NR184	CGGGCTGTGGGCCGCACGGGATA	3	0	0	0
NR185	CGGGCTGTGGGCCGCACGGGATAA	2	0	0	0
NR186	AAGGCACGGTACAGTCGACTGC	23	0	0	0
NR187	AGGCACGGTACAGTCGACTGC	3	0	0	0
NR188	AAAACTATGTAGATCCGAGTGGCAA	1	0	0	0
NR189	AAACTATGTAGATCCGAGTGGCA	3	0	0	1
NR190	AACTATGTAGATCCGAGTGGCA	6	0	0	8
NR191	AACTATGTAGATCCGAGTGGCAATT	1	0	0	0
NR192	ACTATGTAGATCCGAGTGGCA	1	0	0	1
NR193	CTATGTAGATCCGAGTGGCA	1	0	0	1
NR194	TATGTAGATCCGAGTGGCA	1	0	0	0
NR195	TGTAGATCCGAGTGGCAA	1	0	0	0
NR196	GTTGAGGGCTTTGTAGATTGACGGT	1	0	0	0
NR197	TGAGGGCTTTGTAGATTGACGGTTA	1	0	0	0
NR198	GAGGGCTTTGTAGATTGACGGTTA	1	0	0	0
NR199	GGGCTTTGTAGATTGACG	1	0	0	0
NR200	GGGCTTTGTAGATTGACGGT	3	0	2	0
NR201	GGGCTTTGTAGATTGACGGTTA	4	0	2	0
NR202	GCTTTGTAGATTGACGGTTAG	1	0	0	0
NR203	TGCTCCGGATATTATGGCATG	18	6	0	0
NR204	CGGTGGGGCGGCGGTGGTG	1	0	0	0
NR205	CGGTGGGGCGGCGGTGGTGG	4	0	0	0
NR206	ACTAGTAGTAAGTGGGACTC	1	0	0	0
NR207	GTAAGTGGGACTCTCGAATGGCTA	2	0	0	0
NR208	AGTGGGACTCTCGAATGGCTA	7	0	0	0
NR209	AGTGGGACTCTCGAATGGCTAT	2	0	0	0
NR210	GTGGGACTCTCGAATGGCTA	1	0	0	0
NR211	TGGGACTCTCGAATGGCTA	1	0	0	0
NR212	TGGGACTCTCGAATGGCTATG	1	0	0	0
NR213	TGTCTGTGGTTAGGTTTA	1	0	0	0
NR214	ATACCCATTTTACTTTGAATGAA	1	0	0	0
NR215	ATGAATTTGGTGGTTTTTGA	1	0	0	0
NR216	AGGCAGTCTGTCGGTGTA	2	1	0	1
NR217	AGGCAGTCTGTCGGTGTATTTGTA	1	0	0	0
NR218	GGCAGTCTGTCGGTGTAT	8	6	0	3
NR219	GGCAGTCTGTCGGTGTATT	8	2	0	2
NR220	GGCAGTCTGTCGGTGTATTT	5	3	0	13
NR221	GGCAGTCTGTCGGTGTATTTG	7	5	0	5
NR222	GGCAGTCTGTCGGTGTATTTGT	26	19	0	11
NR223	GGCAGTCTGTCGGTGTATTTGTA	53	37	0	18
NR224	GGCAGTCTGTCGGTGTATTTGTAT	4	1	0	3
NR225	GGCAGTCTGTCGGTGTATTTGTATT	9	2	0	4
NR226	AGTCTGTCGGTGTATTTGTAT	1	0	0	0
NR227	GTCTGTCGGTGTATTTGTA	1	0	0	1
NR228	GCGGCGGTAGAGCAGGAG	1	0	1	0
NR229	GCGGCGGTAGAGCAGGAGGA	2	0	4	0
NR230	GCGGCGGTAGAGCAGGAGGAGA	3	0	4	0
NR231	GGCGGTAGAGCAGGAGGA	1	0	0	0
NR232	AAGGAAACTACTAGTGGCTTAC	3	0	0	0
NR233	AAGGAAACTACTAGTGGCTTACA	2	0	0	0
NR234	AAGGAAACTACTAGTGGCTTACAT	1	0	0	0
NR235	AGGAAACTACTAGTGGCTTACATC	1	0	0	0
NR236	GTGCATCATGGACTAGGGGTGT	0	2	0	0
NR237	GTGCATCATGGACTAGGGGTGTA	0	2	0	0
NR238	GTGCATCATGGACTAGGGGTGTAA	0	1	0	0
NR239	TTGCTACTTGTATAGCCTGAGTCGA	0	1	0	0
NR240	GCTACTTGTATAGCCTGAGTCGA	0	3	0	0
NR241	GCTACTTGTATAGCCTGAGTCGAA	0	2	0	0
NR242	CCGGGACGAGTTGGAAGAGGAAT	0	1	0	0
NR243	CCGGGACGAGTTGGAAGAGGAATT	0	1	0	0
NR244	CGGGACGAGTTGGAAGAGGAAT	0	1	0	0
NR245	GGGACGAGTTGGAAGAGG	0	1	0	0
NR246	GGGACGAGTTGGAAGAGGA	0	2	0	0
NR247	GGGACGAGTTGGAAGAGGAAT	0	1	0	0
NR248	GGGACGAGTTGGAAGAGGAATTCC	0	1	0	0
NR249	GTGTAGATCGCTTCCGGAGACA	0	2	1	1
NR250	TGTAGATCGCTTCCGGAGAC	0	2	0	0
NR251	TGTAGATCGCTTCCGGAGACA	0	16	3	0
NR252	TGTAGATCGCTTCCGGAGACATCC	0	1	0	1
NR253	GTAGATCGCTTCCGGAGACA	0	4	2	2
NR254	GTAGATCGCTTCCGGAGACATC	0	1	0	0
NR255	TCGGTTAGAGCGTGCTGATGGC	0	6	0	0
NR256	AACCCCCTCTTTGGCCCGTC	0	5	0	0
NR257	AACCCCCTCTTTGGCCCGTCA	0	2	0	0
NR258	ACCCCCTCTTTGGCCCGTC	0	1	0	0
NR259	ACCCCCTCTTTGGCCCGTCA	0	2	0	0
NR260	CCCCCTCTTTGGCCCGTC	0	3	0	0
NR261	CCCCCTCTTTGGCCCGTCA	0	1	0	0
NR262	ATCCAAGAGATGGAAGGGCAGAG	0	1	0	0
NR263	CAAGAGATGGAAGGGCAG	0	1	0	0
NR264	CAAGAGATGGAAGGGCAGAGC	0	1	1	0
NR265	AAGAGATGGAAGGGCAGAG	0	1	0	0
NR266	AAGAGATGGAAGGGCAGAGC	0	1	0	4
NR267	AAGAGATGGAAGGGCAGAGCT	0	1	0	2
NR268	AAGAGATGGAAGGGCAGAGCTTTTT	0	1	0	0
NR269	AGAGATGGAAGGGCAGAG	0	1	0	0
NR270	AGAGATGGAAGGGCAGAGC	0	8	3	4
NR271	AGAGATGGAAGGGCAGAGCT	0	11	6	1
NR272	AGAGATGGAAGGGCAGAGCTT	0	1	1	0
NR273	CAGCCGGGCTCGGTCGCGCGTG	0	1	0	0
NR274	AGCCGGGCTCGGTCGCGC	0	2	1	0
NR275	GCCGGGCTCGGTCGCGCGTG	0	6	9	11
NR276	GCCGGGCTCGGTCGCGCGTGCCTGT	0	2	3	0
NR277	CCGGGCTCGGTCGCGCGTG	0	3	0	0
NR278	CCGGGCTCGGTCGCGCGTGC	0	2	0	3
NR279	CCGGGCTCGGTCGCGCGTGCCT	0	1	0	0
NR280	CGGGCTCGGTCGCGCGTGCCT	0	1	0	0
NR281	TGAGGGAAGCGCACTGAA	0	1	0	0
NR282	TGAGGGAAGCGCACTGAAGA	0	1	0	0
NR283	TGAGGGAAGCGCACTGAAGATT	0	1	0	0
NR284	TGAGGGAAGCGCACTGAAGATTA	0	4	0	0
NR285	TGAGGGAAGCGCACTGAAGATTAA	0	2	0	0
NR286	GAGGGAAGCGCACTGAAGA	0	2	0	0
NR287	AGGGAAGCGCACTGAAGATTAA	0	1	0	0
NR288	GAGGACAAGAGCTGATTCGG	0	1	0	0
NR289	AGGACAAGAGCTGATTCGGT	0	1	0	0
NR290	AGGACAAGAGCTGATTCGGTA	0	3	0	0
NR291	AGGACAAGAGCTGATTCGGTAGC	0	1	0	0
NR292	CTTGGCTATTCGGAGCGGCTCT	0	1	0	0
NR293	CGGCTCTTGTCTCTCGTGGAAGGCT	0	1	0	0
NR294	GTAGTTGCCGGCGGCGAGTAC	0	1	0	0
NR295	GCGCACTCGTCGCCGGCGACCAC	0	1	0	0
NR296	ACTCGTCGCCGGCGACCACA	0	1	0	0
NR297	ACTCGTCGCCGGCGACCACAG	0	25	0	0
NR298	TCGTCGCCGGCGACCACAGC	0	2	0	0
NR299	GCAGCTGTGGTCGCCGGCGACG	0	2	0	0
NR300	AGCTGTGGTCGCCGGCGACG	0	2	0	0
NR301	AGCTGTGGTCGCCGGCGACGA	0	4	0	0
NR302	GCTGTGGTCGCCGGCGACGAGTGC	0	1	0	0
NR303	AGGCTATATTATGGGAACGGAG	0	1	0	0
NR304	TATATTATGGGAACGGAGAGAGT	0	1	0	0
NR305	TTTTCAGAAATATATCGTCGGTC	0	1	0	0
NR306	CAGAAATATATCGTCGGTCT	0	1	0	0
NR307	CAGAAATATATCGTCGGTCTCGCA	0	5	0	0
NR308	AGAAATATATCGTCGGTCT	0	2	0	0
NR309	AGAAATATATCGTCGGTCTC	0	1	0	0
NR310	AGAAATATATCGTCGGTCTCGC	0	8	0	5
NR311	AGAAATATATCGTCGGTCTCGCA	0	3	0	0
NR312	GAAATATATCGTCGGTCTCGCA	0	1	0	1
NR313	AAATATATCGTCGGTCTCGCA	0	1	0	0
NR314	AATATATCGTCGGTCTCGC	0	1	0	0
NR315	AATATATCGTCGGTCTCGCA	0	2	0	0
NR316	GTATGGCAATGTTCGTTCGGTCCAA	0	1	0	0
NR317	ATGGCAATGTTCGTTCGGTCCA	0	1	0	0
NR318	TGGCAATGTTCGTTCGGTCCA	0	3	0	0
NR319	TGGCAATGTTCGTTCGGTCCAA	0	2	0	0
NR320	GGCAATGTTCGTTCGGTCCA	0	1	0	0
NR321	GGCAATGTTCGTTCGGTCCAA	0	1	0	0
NR322	CCAAATATTTGGACATGGATCGA	0	1	0	0
NR323	AAGGTTGAGCCGGCATATTCTGTAA	0	1	0	0
NR324	GGTTGAGCCGGCATATTCTGT	0	1	0	0
NR325	GGTTGAGCCGGCATATTCTGTA	0	2	0	0
NR326	GGTTGAGCCGGCATATTCTGTAA	0	6	0	0
NR327	GGTTGAGCCGGCATATTCTGTAAT	0	1	0	0
NR328	GGTTGAGCCGGCATATTCTGTAATA	0	2	0	0
NR329	TGAGCCGGCATATTCTGTAATAA	0	1	0	0
NR330	CAGATGGAGTAGTAGTTGGA	0	2	0	0
NR331	CAGATGGAGTAGTAGTTGGAGGT	0	1	0	0
NR332	GATGGAGTAGTAGTTGGAG	0	1	0	0
NR333	GATGGAGTAGTAGTTGGAGGT	0	1	0	0
NR334	GATGGAGTAGTAGTTGGAGGTC	0	1	0	0
NR335	GATGGAGTAGTAGTTGGAGGTCCA	0	1	0	0
NR336	GATGGAGTAGTAGTTGGAGGTCCAA	0	2	0	0
NR337	GTAGTTGGAGGTCCAATA	0	1	0	0
NR338	AGCAGCTGCGTGGTGAGCA	0	1	0	0
NR339	AGCAGCTGCGTGGTGAGCACA	0	4	3	0
NR340	AGCAGCTGCGTGGTGAGCACAA	0	11	12	0
NR341	AGCAGCTGCGTGGTGAGCACAAA	0	2	2	0
NR342	GCAGCTGCGTGGTGAGCA	0	1	1	0
NR343	GCAGCTGCGTGGTGAGCAC	0	1	0	0
NR344	AGGGGAGGGGGAGGGGAAGCGGCG	0	1	0	0
NR345	GTGTTGAGATAGTTGGGA	0	1	0	0
NR346	AGAGGAATCGGTGGATGGGTGTA	0	1	0	0
NR347	GAGGAATCGGTGGATGGG	0	2	0	0
NR348	GAGGAATCGGTGGATGGGTGT	0	1	0	0
NR349	GAGGAATCGGTGGATGGGTGTA	0	3	0	0
NR350	AGGAATCGGTGGATGGGT	0	1	0	0
NR351	AGGAATCGGTGGATGGGTGTA	0	1	0	0
NR352	ATCCTCGGGTGCAAGCAGCCGGA	0	1	0	0
NR353	ATCCTCGGGTGCAAGCAGCCGGAT	0	1	0	0
NR354	TCCTCGGGTGCAAGCAGCCGGA	0	1	0	0
NR355	CTCGGGTGCAAGCAGCCGGATG	0	8	0	0
NR356	TCGGGTGCAAGCAGCCGGATGC	0	4	0	0
NR357	GGGTGCAAGCAGCCGGATG	0	1	0	0
NR358	GGCGGGTGAGGGCGAGGTAGGAGG	0	1	0	0
NR359	TGAGGGCGAGGTAGGAGGAGG	0	3	0	0
NR360	GAGGGCGAGGTAGGAGGAGG	0	1	0	0
NR361	AGGGCGAGGTAGGAGGAGGC	0	1	0	0
NR362	AGGGCGAGGTAGGAGGAGGCG	0	3	0	0
NR363	AGGGCGAGGTAGGAGGAGGCGA	0	2	0	0
NR364	TTTGGATAATAGGAAATGAGAGGT	0	1	0	0
NR365	TGAATGGTTAGAATTTAAAGATGG	0	1	0	0
NR366	GAATGGTTAGAATTTAAAGATGG	0	11	0	0
NR367	AATGGTTAGAATTTAAAGATGGGT	0	1	0	0
NR368	TGGTTAGAATTTAAAGATGGGT	0	2	0	0
NR369	AATTGCGTCGTTGTGCCTGGGCTG	0	1	0	0
NR370	AATTGCGTCGTTGTGCCTGGGCTGT	0	1	0	0
NR371	ATTGCGTCGTTGTGCCTGGGCTGT	0	2	4	0
NR372	TTGCGTCGTTGTGCCTGG	0	2	0	0
NR373	TTGCGTCGTTGTGCCTGGGCTG	0	3	2	0
NR374	TTGCGTCGTTGTGCCTGGGCTGT	0	5	11	0
NR375	TGCGTCGTTGTGCCTGGGCTGTGA	0	2	0	0
NR376	CGTCGTTGTGCCTGGGCTG	0	1	0	0
NR377	CGTCGTTGTGCCTGGGCTGT	0	1	1	0
NR378	GACGCGCGGACCGGGCGCCA	0	1	0	0
NR379	GACGCGCGGACCGGGCGCCAC	0	4	0	0
NR380	AATCTGCAGTAGAATAAACGGTT	0	9	0	0
NR381	ATCTGCAGTAGAATAAACGGTTAG	0	1	0	0
NR382	TCTGCAGTAGAATAAACGG	0	1	0	0
NR383	TCTGCAGTAGAATAAACGGT	0	1	0	0
NR384	GATAGGATCTGTTCAGCGAGCTGG	0	2	0	0
NR385	ATAGGATCTGTTCAGCGAGCTGGC	0	1	0	0
NR386	TAGGATCTGTTCAGCGAGCTGGCC	0	1	0	0
NR387	AGGATCTGTTCAGCGAGCTGGC	0	3	0	0
NR388	AGGATCTGTTCAGCGAGCTGGCCG	0	2	0	0
NR389	CGTTTGAGCCTTTTCGTGTA	0	1	0	0
NR390	TGGGAGTATAGACTTATTA	0	1	0	0
NR391	ATACATGAGATTTGGACTGA	0	5	0	0
NR392	TACATGAGATTTGGACTGA	0	1	0	0
NR393	TGCTCCGGATATTATGGCAT	0	1	0	0
NR394	AGGGAGCGGTGACTGGACCTA	0	1	0	0
NR395	AGGGAGCGGTGACTGGACCTACA	0	1	0	0
NR396	AGGGAGCGGTGACTGGACCTACAT	0	1	0	0
NR397	AGGGAGCGGTGACTGGACCTACATA	0	1	0	0
NR398	GGAGCGGTGACTGGACCTACA	0	3	0	0
NR399	GGAGCGGTGACTGGACCTACAT	0	1	0	0
NR400	GGAGCGGTGACTGGACCTACATA	0	1	0	0
NR401	AGCGGTGACTGGACCTACAT	0	1	0	0
NR402	AAATGTTGAACTGGGTTTTGGCTA	0	1	0	0
NR403	AATGTTGAACTGGGTTTTGGCTA	0	5	0	0
NR404	ATGTTGAACTGGGTTTTGGCTA	0	1	0	0
NR405	TTGGGGCCAAGATCACTCA	0	1	0	0
NR406	TTTGGTGGTTTTTGAGGCAGTCTG	0	1	0	0
NR407	GCAGTCTGTCGGTGTATTTGTA	0	1	0	2
NR408	ATCCAGGAACAGGCGACGGAACA	0	1	0	0
NR409	TCCAGGAACAGGCGACGGAA	0	1	0	0
NR410	TCCAGGAACAGGCGACGGAACAT	0	4	0	0
NR411	CCAGGAACAGGCGACGGAACATAC	0	1	0	0
NR412	AGGAACAGGCGACGGAACATA	0	1	0	0
NR413	TGGGGCTAGGCTAACAAGTATC	0	1	0	0
NR414	ACTCGATCGGTTCTTGTCGGTT	0	0	1	0
NR415	CTCGATCGGTTCTTGTCGGT	0	0	1	0
NR416	CTCGATCGGTTCTTGTCGGTT	0	0	1	0
NR417	CTCGATCGGTTCTTGTCGGTTA	0	0	1	0
NR418	TCGATCGGTTCTTGTCGGTTA	0	0	6	0
NR419	TCGATCGGTTCTTGTCGGTTAA	0	0	1	0
NR420	GTCTCCGGCGATCTACAGGT	0	0	1	0
NR421	GTGTAGATCGCTTCCGGAGACAT	0	0	2	0
NR422	GTGTAGATCGCTTCCGGAGACATC	0	0	1	0
NR423	TGTAGATCGCTTCCGGAGACAT	0	0	1	4
NR424	TGTAGATCGCTTCCGGAGACATC	0	0	4	1
NR425	GTAGATCGCTTCCGGAGACAT	0	0	1	0
NR426	CCAAGAGATGGAAGGGCAGAGC	0	0	2	0
NR427	CAAGAGATGGAAGGGCAGAGCT	0	0	1	0
NR428	AAGAGATGGAAGGGCAGAGCTT	0	0	1	0
NR429	GCCGGGCTCGGTCGCGCGTGCC	0	0	3	0
NR430	GCCGGGCTCGGTCGCGCGTGCCT	0	0	3	1
NR431	GCCGGGCTCGGTCGCGCGTGCCTG	0	0	2	1
NR432	CCGGGCTCGGTCGCGCGTGCC	0	0	1	1
NR433	CGGGCTCGGTCGCGCGTGCCTGTTA	0	0	1	1
NR434	TCGGTCGCGCGTGCCTGTT	0	0	1	0
NR435	CCGTTTATCGGGATCTTTTCGT	0	0	1	0
NR436	AGGCGTGACGGGAAGGAAC	0	0	2	0
NR437	AGGCGTGACGGGAAGGAACA	0	0	2	0
NR438	AGGCGTGACGGGAAGGAACAA	0	0	1	0
NR439	GGCGTGACGGGAAGGAAC	0	0	1	0
NR440	GGCGTGACGGGAAGGAACA	0	0	1	0
NR441	AGGCTGTAGAGGAGAACTCACGGA	0	0	1	0
NR442	AGGCTGTAGAGGAGAACTCACGGAA	0	0	1	0
NR443	GGCTGTAGAGGAGAACTCACGGA	0	0	6	0
NR444	GGCTGTAGAGGAGAACTCACGGAA	0	0	1	0
NR445	TGTAGAGGAGAACTCACGGA	0	0	2	0
NR446	GGAGACACCGTTCTGTCAGGACA	0	0	2	0
NR447	GGAGACACCGTTCTGTCAGGACAA	0	0	3	0
NR448	AGACACCGTTCTGTCAGGACAA	0	0	1	0
NR449	GACACCGTTCTGTCAGGACA	0	0	4	0
NR450	GACACCGTTCTGTCAGGACAA	0	0	6	0
NR451	AAGCTGTGATCTGATCTGCTGGCG	0	0	1	0
NR452	GCTGTGATCTGATCTGCTGGCG	0	0	2	0
NR453	GCTGTGATCTGATCTGCTGGCGC	0	0	5	0
NR454	TACTTATATTATAGGTGTCGGTT	0	0	5	0
NR455	TACTTATATTATAGGTGTCGGTTC	0	0	2	0
NR456	ACTTATATTATAGGTGTCGGTT	0	0	1	0
NR457	ACTTATATTATAGGTGTCGGTTCT	0	0	1	0
NR458	TGCAGATGCAAAGGTGGCTGTA	0	0	3	0
NR459	TGCAGATGCAAAGGTGGCTGTAA	0	0	2	0
NR460	GCAGATGCAAAGGTGGCTGTA	0	0	1	0
NR461	TTTTGACCACATTCTGATCGACTC	0	0	1	0
NR462	ATGCTGTGAGGGTGAGCTCGGCA	0	0	1	0
NR463	ATGCTGTGAGGGTGAGCTCGGCAA	0	0	1	0
NR464	TGCTGTGAGGGTGAGCTCGGCA	0	0	3	0
NR465	TGCTGTGAGGGTGAGCTCGGCAA	0	0	9	0
NR466	GCTGTGAGGGTGAGCTCGGCA	0	0	2	0
NR467	GCTGTGAGGGTGAGCTCGGCAA	0	0	2	0
NR468	GTGAGCTCGGCAAGATGTGTGGTA	0	0	1	0
NR469	AAGTACCGGGCTGTTGGCAA	0	0	1	0
NR470	AGTACCGGGCTGTTGGCAA	0	0	1	0
NR471	AGTACCGGGCTGTTGGCAAGT	0	0	1	0
NR472	AGTACCGGGCTGTTGGCAAGTA	0	0	1	0
NR473	AGTACCGGGCTGTTGGCAAGTATA	0	0	1	0
NR474	GTACCGGGCTGTTGGCAA	0	0	1	0
NR475	GTACCGGGCTGTTGGCAAGT	0	0	1	0
NR476	GTACCGGGCTGTTGGCAAGTA	0	0	2	0
NR477	GTACCGGGCTGTTGGCAAGTAT	0	0	1	0
NR478	GTACCGGGCTGTTGGCAAGTATA	0	0	6	0
NR479	GTACCGGGCTGTTGGCAAGTATAA	0	0	3	0
NR480	TACCGGGCTGTTGGCAAGTA	0	0	1	0
NR481	GTCGAATATATGTACAAAGTCGG	0	0	4	0
NR482	GTCGAATATATGTACAAAGTCGGT	0	0	3	0
NR483	CGAATATATGTACAAAGTCGGTT	0	0	1	0
NR484	AGTTTTAGCCGATCATCTGAC	0	0	1	0
NR485	GTTTTAGCCGATCATCTGAC	0	0	2	0
NR486	GTTTTAGCCGATCATCTGACC	0	0	1	0
NR487	GTTTTAGCCGATCATCTGACCGA	0	0	1	0
NR488	TTTAGCCGATCATCTGACCGAGCGT	0	0	1	0
NR489	TTAGCCGATCATCTGACCGAGCG	0	0	1	0
NR490	TTAGCCGATCATCTGACCGAGCGT	0	0	1	0
NR491	TTAGCCGATCATCTGACCGAGCGTC	0	0	5	0
NR492	TAGCCGATCATCTGACCGAGCGTC	0	0	21	0
NR493	AGCCGATCATCTGACCGAG	0	0	1	0
NR494	AGCCGATCATCTGACCGAGC	0	0	1	0
NR495	AGCCGATCATCTGACCGAGCGT	0	0	3	0
NR496	AGCCGATCATCTGACCGAGCGTC	0	0	83	0
NR497	AGCCGATCATCTGACCGAGCGTCT	0	0	3	0
NR498	AGCCGATCATCTGACCGAGCGTCTC	0	0	1	0
NR499	GCCGATCATCTGACCGAGC	0	0	5	0
NR500	GCCGATCATCTGACCGAGCG	0	0	1	0
NR501	GCCGATCATCTGACCGAGCGT	0	0	8	0
NR502	GCCGATCATCTGACCGAGCGTC	0	0	87	0
NR503	GCCGATCATCTGACCGAGCGTCT	0	0	27	0
NR504	GCCGATCATCTGACCGAGCGTCTC	0	0	20	0
NR505	GCCGATCATCTGACCGAGCGTCTCC	0	0	16	0
NR506	CCGATCATCTGACCGAGCGTC	0	0	1	0
NR507	CGATCATCTGACCGAGCGTC	0	0	1	0
NR508	CGATCATCTGACCGAGCGTCTCC	0	0	2	0
NR509	CGATCATCTGACCGAGCGTCTCCTC	0	0	1	0
NR510	GATCATCTGACCGAGCGTCTCC	0	0	1	0
NR511	TGACCGAGCGTCTCCTCGATTTC	0	0	1	0
NR512	CGAGCGTCTCCTCGATTTCTCCC	0	0	1	0
NR513	TTCTCCCCACGGATTCGCTCT	0	0	1	0
NR514	TCTCCCCACGGATTCGCTCTTGTC	0	0	1	0
NR515	TCCCCACGGATTCGCTCTTGTCA	0	0	1	0
NR516	CCCACGGATTCGCTCTTGTC	0	0	1	0
NR517	TTCGCTCTTGTCAAGATCTGGCAC	0	0	2	0
NR518	GCTCTTGTCAAGATCTGGCACA	0	0	1	0
NR519	CTCTTGTCAAGATCTGGCACA	0	0	1	0
NR520	TCTTGTCAAGATCTGGCAC	0	0	8	0
NR521	TCTTGTCAAGATCTGGCACA	0	0	23	0
NR522	CTTGTCAAGATCTGGCACA	0	0	3	0
NR523	ATGACTGTATTGATGGCTTTA	0	0	1	0
NR524	TGACTGTATTGATGGCTTT	0	0	2	0
NR525	TGACTGTATTGATGGCTTTA	0	0	5	0
NR526	TACACGTCAGTGTCTGTAATGGT	0	0	1	0
NR527	ACACGTCAGTGTCTGTAATGGTA	0	0	4	0
NR528	ACACGTCAGTGTCTGTAATGGTAG	0	0	1	0
NR529	ACGTCAGTGTCTGTAATGGTAGTG	0	0	1	0
NR530	GATGGTACTGTATGTGGCAC	0	0	1	0
NR531	GATGGTACTGTATGTGGCACT	0	0	1	0
NR532	GATGGTACTGTATGTGGCACTT	0	0	1	0
NR533	TGGTACTGTATGTGGCACT	0	0	1	0
NR534	TGGTACTGTATGTGGCACTT	0	0	1	0
NR535	TGGTACTGTATGTGGCACTTA	0	0	4	0
NR536	TGGTACTGTATGTGGCACTTAA	0	0	1	0
NR537	GGCATGTTGTCGTTTTGTA	0	0	2	0
NR538	GGCATGTTGTCGTTTTGTAA	0	0	3	0
NR539	AGTTGTGGATTGGAGGCA	0	0	1	0
NR540	AGTTGTGGATTGGAGGCATCA	0	0	1	0
NR541	AGTTGTGGATTGGAGGCATCATGTA	0	0	2	0
NR542	GTTGTGGATTGGAGGCATCA	0	0	3	0
NR543	GTTGTGGATTGGAGGCATCAT	0	0	2	0
NR544	GTTGTGGATTGGAGGCATCATGT	0	0	1	0
NR545	GTTGTGGATTGGAGGCATCATGTA	0	0	1	0
NR546	TGGAGGGGGTAGAGGAGGGTTG	0	0	3	0
NR547	TGGAGGGGGTAGAGGAGGGTTGA	0	0	2	0
NR548	GGAGGGGGTAGAGGAGGGT	0	0	2	0
NR549	GGAGGGGGTAGAGGAGGGTTGA	0	0	2	0
NR550	GAGGAGGGTTGATGTGAGAAGA	0	0	1	0
NR551	AAGCAGCTGCGTGGTGAGCACA	0	0	1	0
NR552	GAACTCTCCATTGATCGTTCG	0	0	1	0
NR553	GAACTCTCCATTGATCGTTCGC	0	0	1	0
NR554	GAACTCTCCATTGATCGTTCGCA	0	0	4	0
NR555	ACGTGTTGTGATGTGGAGGGGGC	0	0	1	0
NR556	ACGTGTTGTGATGTGGAGGGGGCT	0	0	1	0
NR557	CGTGTTGTGATGTGGAGGGGGCT	0	0	2	0
NR558	GTGTTGTGATGTGGAGGGGGCT	0	0	3	0
NR559	GTGTTGTGATGTGGAGGGGGCTG	0	0	2	0
NR560	GTGTTGTGATGTGGAGGGGGCTGA	0	0	1	0
NR561	GACGATCCAATGATGGTCGGG	0	0	1	0
NR562	GACGATCCAATGATGGTCGGGC	0	0	29	0
NR563	GATCCAATGATGGTCGGGCTA	0	0	1	0
NR564	GATCCAATGATGGTCGGGCTAC	0	0	1	0
NR565	ACTTCGTTTCGTGAGGCACCC	0	0	1	0
NR566	TGAGCTGGACGTTTGGCTGGGCTA	0	0	1	0
NR567	GAGCTGGACGTTTGGCTGGGCTA	0	0	1	0
NR568	GCTGGACGTTTGGCTGGGCT	0	0	7	0
NR569	GCTGGACGTTTGGCTGGGCTA	0	0	2	0
NR570	CTGGACGTTTGGCTGGGCT	0	0	1	0
NR571	GATTGAAGACTTGACCTGCATA	0	0	6	0
NR572	CAACGTGTAGTTGAACTGGCA	0	0	4	0
NR573	CAACGTGTAGTTGAACTGGCAT	0	0	1	0
NR574	CAACGTGTAGTTGAACTGGCATA	0	0	1	0
NR575	AACGTGTAGTTGAACTGGCA	0	0	1	0
NR576	ACGTGTAGTTGAACTGGCATA	0	0	1	0
NR577	GTAGGAATATGAACATAGGACTG	0	0	4	0
NR578	GTAGGAATATGAACATAGGACTGC	0	0	4	0
NR579	GGAATATGAACATAGGACTGCGG	0	0	1	0
NR580	CAGCACGTGTAGAATGTCGG	0	0	1	0
NR581	CAGCACGTGTAGAATGTCGGT	0	0	2	0
NR582	CAGCACGTGTAGAATGTCGGTA	0	0	4	0
NR583	CAGCACGTGTAGAATGTCGGTATC	0	0	2	0
NR584	AGCACGTGTAGAATGTCGGTA	0	0	1	0
NR585	AGCACGTGTAGAATGTCGGTATC	0	0	1	0
NR586	GCACGTGTAGAATGTCGG	0	0	1	0
NR587	GCACGTGTAGAATGTCGGTA	0	0	2	0
NR588	GCACGTGTAGAATGTCGGTATC	0	0	1	0
NR589	ACGTGTAGAATGTCGGTATC	0	0	1	0
NR590	AAGATGGTTTCGTGGTGTAGTTGGT	0	0	1	0
NR591	AGATGGTTTCGTGGTGTA	0	0	1	0
NR592	AGATGGTTTCGTGGTGTAGTTGGT	0	0	1	0
NR593	GATGGTTTCGTGGTGTAGTTGGT	0	0	5	0
NR594	CTCCTGCGGCATGTCGAGGGC	0	0	1	0
NR595	CTCCTGCGGCATGTCGAGGGCC	0	0	2	0
NR596	TCCTGCGGCATGTCGAGGGC	0	0	2	0
NR597	TCCTGCGGCATGTCGAGGGCCT	0	0	8	0
NR598	TGCGGCATGTCGAGGGCCTGAG	0	0	1	0
NR599	CTGCTGGTATTGACTTGTAAGCA	0	0	1	0
NR600	GGGCTTTGTAGATTGACGGTT	0	0	1	0
NR601	GGCTTTGTAGATTGACGGTTA	0	0	1	0
NR602	GATCGATCTGTAGGGATTGATG	0	0	2	0
NR603	GATCGATCTGTAGGGATTGATGA	0	0	3	0
NR604	ATCGATCTGTAGGGATTGATG	0	0	6	0
NR605	ATCGATCTGTAGGGATTGATGA	0	0	8	0
NR606	TCGATCTGTAGGGATTGATG	0	0	2	0
NR607	TCGATCTGTAGGGATTGATGAAGA	0	0	1	0
NR608	TTGATGAAGAGTGAGCTGA	0	0	1	0
NR609	TAATTGCGTCGTTGTGCCTG	0	0	1	0
NR610	TAATTGCGTCGTTGTGCCTGGGCTG	0	0	1	0
NR611	ATTGCGTCGTTGTGCCTGG	0	0	2	0
NR612	ATTGCGTCGTTGTGCCTGGGC	0	0	1	0
NR613	ATTGCGTCGTTGTGCCTGGGCT	0	0	2	0
NR614	TTGCGTCGTTGTGCCTGGGC	0	0	1	0
NR615	TGCGTCGTTGTGCCTGGGCTG	0	0	2	0
NR616	GCCTGACCCGAAGATGTGGA	0	0	1	0
NR617	TGTGGACGGGAGAATCGGAGGACG	0	0	1	0
NR618	GGACGGGAGAATCGGAGGACGG	0	0	1	0
NR619	GGACGGGAGAATCGGAGGACGGA	0	0	1	0
NR620	GACGGGAGAATCGGAGGACGGA	0	0	1	0
NR621	ACGGGAGAATCGGAGGACGGATT	0	0	1	0
NR622	CGGGAGAATCGGAGGACG	0	0	2	0
NR623	CGGGAGAATCGGAGGACGG	0	0	2	0
NR624	CGGGAGAATCGGAGGACGGA	0	0	1	0
NR625	CGGGAGAATCGGAGGACGGATT	0	0	3	0
NR626	GGGAGAATCGGAGGACGG	0	0	1	0
NR627	GGGAGAATCGGAGGACGGATTCGA	0	0	1	0
NR628	ATTGCTATGTCGGCATGTT	0	0	1	0
NR629	TCTGAGGCTGTAGTTGGCAGTTAA	0	0	1	0
NR630	TGAGGCTGTAGTTGGCAGTTA	0	0	2	0
NR631	GAGGCTGTAGTTGGCAGTTA	0	0	4	0
NR632	GAGGCTGTAGTTGGCAGTTAA	0	0	1	0
NR633	ACAAGCAACGGATTGAGCGCA	0	0	1	1
NR634	CAAGCAACGGATTGAGCGCA	0	0	1	1
NR635	CAAGCAACGGATTGAGCGCAC	0	0	2	0
NR636	CAAGCAACGGATTGAGCGCACT	0	0	1	0
NR637	CAAGCAACGGATTGAGCGCACTA	0	0	1	0
NR638	AAGCAACGGATTGAGCGCAC	0	0	1	0
NR639	TGGTAGTAGAATTGTAGAGGGA	0	0	1	0
NR640	TGGTAGTAGAATTGTAGAGGGAT	0	0	1	0
NR641	GGTAGTAGAATTGTAGAGGGATA	0	0	5	0
NR642	AATAGATGTGGTCGTGTGGAGCATA	0	0	1	0
NR643	TAGATGTGGTCGTGTGGAGCA	0	0	1	0
NR644	TAGATGTGGTCGTGTGGAGCAT	0	0	1	0
NR645	AGATGTGGTCGTGTGGAGCA	0	0	2	0
NR646	AGATGTGGTCGTGTGGAGCATAT	0	0	1	0
NR647	GATGTGGTCGTGTGGAGC	0	0	1	0
NR648	GATGTGGTCGTGTGGAGCAT	0	0	1	0
NR649	GATGTGGTCGTGTGGAGCATA	0	0	19	0
NR650	GATGTGGTCGTGTGGAGCATAT	0	0	1	0
NR651	ATGTGGTCGTGTGGAGCATA	0	0	5	0
NR652	ATGTGGTCGTGTGGAGCATAT	0	0	1	0
NR653	TGTGGTCGTGTGGAGCATA	0	0	8	0
NR654	TGTGGTCGTGTGGAGCATATGTGTA	0	0	1	0
NR655	AGCGGCGGTAGAGCAGGAGG	0	0	1	0
NR656	AGCGGCGGTAGAGCAGGAGGA	0	0	1	0
NR657	GCGGCGGTAGAGCAGGAGGAG	0	0	1	0
NR658	CGGCGGTAGAGCAGGAGGA	0	0	1	0
NR659	TCTCTGTGGAGAATCGTTCTTT	0	0	2	0
NR660	TCTCTGTGGAGAATCGTTCTTTA	0	0	3	0
NR661	TCTCTGTGGAGAATCGTTCTTTAA	0	0	1	0
NR662	CTAGATTGGTATGTACTTAAAA	0	0	1	0
NR663	CAGCTAGCTGATCGTTCGTTC	0	0	0	4
NR664	AGCTAGCTGATCGTTCGT	0	0	0	2
NR665	AGCTAGCTGATCGTTCGTT	0	0	0	3
NR666	AGCTAGCTGATCGTTCGTTC	0	0	0	2
NR667	AGCTAGCTGATCGTTCGTTCG	0	0	0	2
NR668	GCTAGCTGATCGTTCGTTCGA	0	0	0	2
NR669	TAGCTGATCGTTCGTTCGA	0	0	0	1
NR670	CCGGGCTCGGTCGCGCGTGCCTGT	0	0	0	1
NR671	GCTCGGTCGCGCGTGCCTGTT	0	0	0	1
NR672	CAACTGAAGGAGCGTTCAGCCATA	0	0	0	1
NR673	CTGGATACATGTAGATGTGTGT	0	0	0	1
NR674	GATACATGTAGATGTGTGTGG	0	0	0	1
NR675	TCCAAGAGATGGAAGGGCAGAGC	0	0	0	1
NR676	CCAAGAGATGGAAGGGCAGAGCTTT	0	0	0	1
NR677	AAGAGATGGAAGGGCAGAGCTTT	0	0	0	1
NR678	TTGTAGATAATTTAGGTAGCACAT	0	0	0	1
NR679	GGCTGGATACATGTAGATGTGTGT	0	0	0	1
NR680	GCTGGATACATGTAGATGTGTGTG	0	0	0	1
NR681	AGGAGATGAACCTGCAACATCTGCA	0	0	0	1
NR682	GCTGATCAGTAGTTGTAGC	0	0	0	1
NR683	GCTGATCAGTAGTTGTAGCA	0	0	0	4
NR684	AAGCTCGGGATTGTAGGGGGTAA	0	0	0	1
NR685	GCTCGGGATTGTAGGGGGT	0	0	0	2
NR686	GCTCGGGATTGTAGGGGGTA	0	0	0	1
NR687	GCTCGGGATTGTAGGGGGTAA	0	0	0	3
NR688	GCTCGGGATTGTAGGGGGTAATGT	0	0	0	1
NR689	AGGCAGCTGCGCAGTGGGCA	0	0	0	1
NR690	AGGCAGCTGCGCAGTGGGCAC	0	0	0	2
NR691	AGGCAGCTGCGCAGTGGGCACA	0	0	0	1
NR692	AGGCAGCTGCGCAGTGGGCACAA	0	0	0	3
NR693	GGCAGCTGCGCAGTGGGCACAA	0	0	0	2
NR694	AACGAGGAGGCCGGGACCGTC	0	0	0	1
NR695	AACGAGGAGGCCGGGACCGTCG	0	0	0	4
NR696	AACGAGGAGGCCGGGACCGTCGG	0	0	0	1
NR697	ACGAGGAGGCCGGGACCGTCG	0	0	0	1
NR698	GGTACGGTACGAGGTAGAGTGGCT	0	0	0	1
NR699	GTACGGTACGAGGTAGAGTGGCTTA	0	0	0	3
NR700	TACGGTACGAGGTAGAGTGGCTT	0	0	0	2
NR701	TACGGTACGAGGTAGAGTGGCTTA	0	0	0	1
NR702	ACGGTACGAGGTAGAGTGGCT	0	0	0	5
NR703	ACGGTACGAGGTAGAGTGGCTT	0	0	0	1
NR704	ACGGTACGAGGTAGAGTGGCTTAA	0	0	0	1
NR705	ACGGTACGAGGTAGAGTGGCTTAAT	0	0	0	1
NR706	CAGAAATATATCGTCGGTCTC	0	0	0	2
NR707	CAGAAATATATCGTCGGTCTCGC	0	0	0	1
NR708	AGAAATATATCGTCGGTCTCG	0	0	0	1
NR709	TACGCTGCGTTTTGATGGATA	0	0	0	2
NR710	ACGCTGCGTTTTGATGGATA	0	0	0	1
NR711	TGCGTTTTGATGGATATGCATT	0	0	0	1
NR712	TAGAAAGCATTGACTGACA	0	0	0	1
NR713	ACCTAAGATCGGCATTGTT	0	0	0	1
NR714	GATCGGCATTGTTTATAGTA	0	0	0	1
NR715	GATCGGCATTGTTTATAGTATGG	0	0	0	1
NR716	TTCTTAGATTGAAACTGTGAA	0	0	0	1
NR717	AAGGCTGCATTGTACCAA	0	0	0	13
NR718	AAGGCTGCATTGTACCAAG	0	0	0	25
NR719	AAGGCTGCATTGTACCAAGA	0	0	0	72
NR720	AAGGCTGCATTGTACCAAGAT	0	0	0	28
NR721	AAGGCTGCATTGTACCAAGATT	0	0	0	25
NR722	AAGGCTGCATTGTACCAAGATTA	0	0	0	66
NR723	AAGGCTGCATTGTACCAAGATTAG	0	0	0	6
NR724	AAGGCTGCATTGTACCAAGATTAGG	0	0	0	6
NR725	AGGCTGCATTGTACCAAG	0	0	0	1
NR726	AGGCTGCATTGTACCAAGA	0	0	0	13
NR727	AGGCTGCATTGTACCAAGAT	0	0	0	6
NR728	AGGCTGCATTGTACCAAGATT	0	0	0	5
NR729	AGGCTGCATTGTACCAAGATTA	0	0	0	29
NR730	AGGCTGCATTGTACCAAGATTAG	0	0	0	1
NR731	AGGCTGCATTGTACCAAGATTAGGG	0	0	0	1
NR732	GGCTGCATTGTACCAAGAT	0	0	0	1
NR733	GGCTGCATTGTACCAAGATTA	0	0	0	6
NR734	GGCTGCATTGTACCAAGATTAGGGT	0	0	0	1
NR735	AAAACTATGTAGATCCGAGTGGCA	0	0	0	1
NR736	AACTATGTAGATCCGAGTGGCAA	0	0	0	2
NR737	ACTATGTAGATCCGAGTGGCAA	0	0	0	1
NR738	CAGTGACGGGAGGACTGCA	0	0	0	5
NR739	CAGTGACGGGAGGACTGCAA	0	0	0	4
NR740	CAGTGACGGGAGGACTGCAAGGT	0	0	0	1
NR741	AGTGACGGGAGGACTGCA	0	0	0	32
NR742	AGTGACGGGAGGACTGCAA	0	0	0	24
NR743	AGTGACGGGAGGACTGCAAG	0	0	0	2
NR744	AGTGACGGGAGGACTGCAAGG	0	0	0	7
NR745	AGTGACGGGAGGACTGCAAGGT	0	0	0	34
NR746	AGTGACGGGAGGACTGCAAGGTT	0	0	0	8
NR747	AGTGACGGGAGGACTGCAAGGTTC	0	0	0	3
NR748	GTGACGGGAGGACTGCAA	0	0	0	15
NR749	GTGACGGGAGGACTGCAAG	0	0	0	2
NR750	GTGACGGGAGGACTGCAAGG	0	0	0	3
NR751	GTGACGGGAGGACTGCAAGGT	0	0	0	7
NR752	GTGACGGGAGGACTGCAAGGTT	0	0	0	4
NR753	GTGACGGGAGGACTGCAAGGTTC	0	0	0	1
NR754	TGACGGGAGGACTGCAAG	0	0	0	1
NR755	TGACGGGAGGACTGCAAGGT	0	0	0	1
NR756	TGACGGGAGGACTGCAAGGTT	0	0	0	1
NR757	GACGGGAGGACTGCAAGG	0	0	0	1
NR758	GACGGGAGGACTGCAAGGT	0	0	0	1
NR759	GACGGGAGGACTGCAAGGTT	0	0	0	3
NR760	GACGGGAGGACTGCAAGGTTC	0	0	0	1
NR761	ACGGGAGGACTGCAAGGT	0	0	0	1
NR762	ATGCTCGATTGCGTCTGTAGC	0	0	0	1
NR763	ATGCTCGATTGCGTCTGTAGCAG	0	0	0	1
NR764	TGCTCGATTGCGTCTGTAGCA	0	0	0	1
NR765	TGCTCGATTGCGTCTGTAGCAGCA	0	0	0	22
NR766	GCTCGATTGCGTCTGTAGCAGCA	0	0	0	6
NR767	GCTCGATTGCGTCTGTAGCAGCAA	0	0	0	3
NR768	CTCGATTGCGTCTGTAGCAGC	0	0	0	2
NR769	CTCGATTGCGTCTGTAGCAGCA	0	0	0	44
NR770	CTCGATTGCGTCTGTAGCAGCAA	0	0	0	1
NR771	TCGATTGCGTCTGTAGCAGCA	0	0	0	1
NR772	TCGATTGCGTCTGTAGCAGCAA	0	0	0	1
NR773	CGATTGCGTCTGTAGCAGCA	0	0	0	1
NR774	CGATTGCGTCTGTAGCAGCAA	0	0	0	4
NR775	CGATTGCGTCTGTAGCAGCAAT	0	0	0	1
NR776	AACAAGCAACGGATTGAGCGCACT	0	0	0	1
NR777	ACAAGCAACGGATTGAGCGCACT	0	0	0	3
NR778	ACAAGCAACGGATTGAGCGCACTA	0	0	0	2
NR779	AAGCAACGGATTGAGCGCACT	0	0	0	1
NR780	GCAACGGATTGAGCGCACT	0	0	0	1
NR781	GAGGCAGTCTGTCGGTGTATTTGTA	0	0	0	1
NR782	AGGCAGTCTGTCGGTGTATTT	0	0	0	1
NR783	AGGCAGTCTGTCGGTGTATTTGT	0	0	0	2
