# Supplementary material for: MicroRNA Signatures of Drought Signaling in Rice Root
Source: PLoS One. 2016 Jun 8;11(6):e0156814. doi: 10.1371/journal.pone.0156814 (PMC4898717; doi:10.1371/journal.pone.0156814)
Supplement: S4 Table — (XLSX) [file pone.0156814.s009.xlsx]

## Sheet: Sheet1
Table S4. List of detected novel miRNAs Paralogous to miRNAs registered in miRBase.
Novel					Paralogous
Precursor sequence	Precursor Name	Novel Name	Library	Sequence	Orthologous miRNA	Precursor sequence
GGGCGCUGGGCGGUGACAGAAGAGAGUGAGCACACGGCCGGGCGGAACGGCACCGGCGGAUGUGCCGUCGCGGCCGCGUGCUCACUGCUCUGUCUGUCAUCCACUCCUCUCCCACCCCCCUCCACCUCCGGCCGGCGCGCCC	WW-m0015	NR078	WW & WD	CGGTGACAGAAGAGAGTGAGCAC	ath-miR156a	CAAGAGAAACGCAAAGAAACUGACAGAAGAGAGUGAGCACACAAAGGCAAUUUGCAUAUCAUUGCACUUGCUUCUCUUGCGUGCUCACUGCUCUUUCUGUCAGAUUCCGGUGCUGAUCUCUUU
GGGCGCUGGGCGGUGACAGAAGAGAGUGAGCACACGGCCGGGCGGAACGGCACCGGCGGAUGUGCCGUCGCGGCCGCGUGCUCACUGCUCUGUCUGUCAUCCACUCCUCUCCCACCCCCCUCCACCUCCGGCCGGCGCGCCC	WW-m0015	NR076	WW	GCGGTGACAGAAGAGAGTGAGCAC	ath-miR156a	CAAGAGAAACGCAAAGAAACUGACAGAAGAGAGUGAGCACACAAAGGCAAUUUGCAUAUCAUUGCACUUGCUUCUCUUGCGUGCUCACUGCUCUUUCUGUCAGAUUCCGGUGCUGAUCUCUUU
GGGCGCUGGGCGGUGACAGAAGAGAGUGAGCACACGGCCGGGCGGAACGGCACCGGCGGAUGUGCCGUCGCGGCCGCGUGCUCACUGCUCUGUCUGUCAUCCACUCCUCUCCCACCCCCCUCCACCUCCGGCCGGCGCGCCC	WW-m0015	NR079	WW	GCTCACTGCTCTGTCTGTCATCC	zma-miR156e*	CCGGCGGGCGCGCGCGCGGUGACAGAAGAGAGUGAGCACACGGCCGGUGUGACGGCACCGGCGCGGAUGUGCCGUCGCGGCCGCGUGCUCACUGCUCUCUCUGUCAUCCGCUGGCACACCCUCACG
GGGCGCUGGGCGGUGACAGAAGAGAGUGAGCACACGGCCGGGCGGAACGGCACCGGCGGAUGUGCCGUCGCGGCCGCGUGCUCACUGCUCUGUCUGUCAUCCACUCCUCUCCCACCCCCCUCCACCUCCGGCCGGCGCGCCC	WW-m0015	NR077	WW	CGGTGACAGAAGAGAGTGAGCA	ath-miR156a	CAAGAGAAACGCAAAGAAACUGACAGAAGAGAGUGAGCACACAAAGGCAAUUUGCAUAUCAUUGCACUUGCUUCUCUUGCGUGCUCACUGCUCUUUCUGUCAGAUUCCGGUGCUGAUCUCUUU
AAUGGCUUACUCCAUCCGUCCCAUAAUAUAGUAAUCUAGGCCUGGAUAGGCUAUAUUAUGGGAACGGAGAGAGUAGUUAU	WD-m0021	NR304	WD	TATATTATGGGAACGGAGAGAGT	osa-miR1436	AGUUUAUGUGCUACUCCCUCCGUCCCAUAAUAUUAAAACCUAGGACUGGAUAGGACGUUUCAUAGUACAAUGACUCAGAGUCAUUGUACUAUGAAACGUCCUAUCCAGUCCUAGGUUUUAACAUUAUGGGACGGAGGGAGUAGUCUCAACCUAUAUAAACU
UGCAUCCGCCAACGAGGAGGCCGGGACCGUCGGAUCCGGUGACCCCGGCCUCCUCGUCGGCGGAGGGG & UGCAUCCGCCAACGAGGAGGCCGGGACCGUCGGAUCCGGUGACCCCGGCCUCAUUGUCGGUGGAUCCGG	SpWD-m0013 & SpWD-m0020	NR694	SpWD	AACGAGGAGGCCGGGACCGTC	osa-miR1846e	CGCAUCCGCCAACGAGGAGGCCGGGACCACCGGAUCCGGUGACUCCGGCCUCCUCGCCGGCAGAUCCGG
