# Supplementary material for: MicroRNA Signatures of Drought Signaling in Rice Root
Source: PLoS One. 2016 Jun 8;11(6):e0156814. doi: 10.1371/journal.pone.0156814 (PMC4898717; doi:10.1371/journal.pone.0156814)
Supplement: S5 Table — (XLSX) [file pone.0156814.s010.xlsx]

## Sheet: Sheet1
Table S5. Ninety-nine differentially expressed known miRNAs in all conditions.
		Normalized count				Pvalue						log2 ratio						Expression pattern
miRName	Sequence	WW	WD	SpWW	SpWD	WW-WD	WW-SpWW	WW-SpWD	WD-SpWW	WD-SpWD	SpWW-SpWD	WD/WW	SpWW/WW	SpWD/WW	SpWW/WD	SpWD/WD	SpWD/SpWW	WD/WW	SpWW/WW	SpWD/WW	SpWW/WD	SpWD/WD	SpWD/SpWW
osa-MIR1425	TAGGATTCAATCCTTGCTGCT	19.8015	29.7727	24.1028	9.84654	0.02011	0.175993	0.058627	0.162976	0.009091	0.036501	0.588379	0.283588	-1.00792	-0.304791	-1.5963	-1.29151	ns	ns	ns	ns	Down	Down
osa-MIR166a-d,f,h	TCGGACCAGGCTTCATTCCCC	43761.3	69110.2	33786.1	27092.8	0	0	0	0	0	0	0.659241	-0.373229	-0.69175	-1.03247	-1.35099	-0.318521	ns	ns	ns	Down	Down	ns
osa-MIR1863	AGCTCTGATACCATGTTAGATTA	22.2767	40.7996	6.02569	14.7698	0.002199	0.092569	0.085916	0.009905	0.004162	0.075408	0.87302	-1.88634	-0.592884	-2.75936	-1.4659	1.29345	ns	ns	ns	Down	Down	ns
osa-MIR1870	TGCTGAATTAGACCTAGTGGGCAT	723.374	1249.35	1343.73	612.947	0	0	0.001202	0.015189	0	0	0.788365	0.893429	-0.238979	0.105064	-1.02734	-1.13241	ns	ns	ns	ns	Down	Down
osa-MIR1871	AACATGGTATCGGATCCATA	4.95038	2.20539	18.0771	4.92327	0.105548	0.055291	0.24132	0.022358	0.189166	0.035668	-1.16651	1.86855	-0.00792177	3.03506	1.15859	-1.87647	ns	ns	ns	Up	ns	Down
osa-MIR1873	TCAACATGGTATCAGAGCTGGAAG	117.571	196.279	144.617	68.9258	0	0.050657	0.001221	0.025167	0	0.001061	0.73937	0.298695	-0.770422	-0.440674	-1.50979	-1.06912	ns	ns	ns	ns	Down	Down
osa-MIR5083	AGACTACAATTATCTGATCA	10.5196	18.7458	6.02569	19.6931	0.021472	0.28852	0.050648	0.135214	0.115958	0.048869	0.833492	-0.803874	0.904615	-1.63737	0.0711235	1.70849	ns	ns	ns	ns	ns	Up
osa-MIR807c	CCACTTAGGACAAGAACGTGGCAT	6.18797	3.30808	18.0771	4.92327	0.098934	0.078818	0.226021	0.037799	0.21774	0.035668	-0.903474	1.54662	-0.32985	2.4501	0.573624	-1.87647	ns	ns	ns	Up	ns	Down
osa-MIR809d	GACTTACATTGTGAAACGGAGGAA	35.8902	47.4158	54.2312	27.078	0.020005	0.070464	0.070371	0.114711	0.020095	0.016343	0.401776	0.595532	-0.406471	0.193757	-0.808247	-1.002	ns	ns	ns	ns	ns	Down
osa-MIR810a,b	CTAACGGCATAATTAGATCAC	26.6083	16.5404	42.1799	34.4629	0.019787	0.082243	0.069539	0.024566	0.015284	0.048132	-0.685882	0.664679	0.373168	1.35056	1.05905	-0.29151	ns	ns	ns	Up	Up	ns
osa-MIR812n	ACGGAAAATCATGGCTGCACTTAA	45.1722	73.8804	48.2055	32.0013	0.000676	0.131347	0.046899	0.060245	0.000878	0.03441	0.709757	0.0937639	-0.497307	-0.615993	-1.20706	-0.59107	ns	ns	ns	ns	Down	ns
osa-MIR156l	CGACAGAAGAGAGTGAGCAT	2955.38	156.582	120.514	162.468	0	0	0	0.042226	0.039754	0.014302	-4.23835	-4.61607	-4.18511	-0.377722	0.0532334	0.430956	Down	Down	Down	ns	ns	ns
osa-MIR160e	TGCCTGGCTCCCTGTATGCCG	22.2767	3.30808	1	2.46164	3e-05	0.026864	0.001853	0.510579	0.281528	0.205915	-2.75147	-4.47746	-3.17785	-1.72599	-0.426376	1.29962	Down	Down	Down	ns	ns	ns
osa-MIR164a,b,f	TGGAGAAGCAGGGCACGTGCA	2693.62	506.136	307.31	366.784	0	0	0	7.3e-05	5.6e-05	0.010166	-2.41195	-3.13178	-2.87655	-0.719828	-0.464595	0.255233	Down	Down	Down	ns	ns	ns
osa-MIR164d	TGGAGAAGCAGGGCACGTGCT	177.595	45.2104	30.1285	41.8478	0	0	0	0.104458	0.076228	0.046371	-1.97386	-2.55939	-2.08537	-0.585527	-0.111503	0.474025	Down	Down	Down	ns	ns	ns
osa-MIR164e	TGGAGAAGCAGGGCACGTGAG	394.174	170.917	36.1542	56.6176	0	0	0	1e-06	0	0.031068	-1.20553	-3.4466	-2.79951	-2.24107	-1.59398	0.647089	Down	Down	Down	Down	Down	ns
osa-MIR166i-j	TCTCGGATCAGGCTTCATTCC	49.5038	13.2323	6.02569	9.84654	0	0.002746	4.1e-05	0.226262	0.135574	0.106861	-1.90347	-3.03834	-2.32985	-1.13487	-0.426376	0.70849	Down	Down	Down	ns	ns	ns
osa-MIR167a-b-c	TGAAGCTGCCAGCATGATCTA	492.563	176.431	60.2569	130.467	0	0	0	5.9e-05	0.006503	0.002037	-1.4812	-3.03111	-1.91663	-1.5499	-0.435421	1.11448	Down	Down	Down	Down	ns	Up
osa-MIR167d-j	TGAAGCTGCCAGCATGATCTG	472.142	106.961	36.1542	103.389	0	0	0	0.001379	0.049923	0.001197	-2.14213	-3.70699	-2.19114	-1.56485	-0.0490091	1.51584	Down	Down	Down	Down	ns	Up
osa-MIR169b,c	CAGCCAAGGATGACTTGCCGG	73.0181	23.1565	30.1285	27.078	0	0.013425	0.000147	0.144464	0.093182	0.060061	-1.65683	-1.27713	-1.43113	0.379707	0.225701	-0.154007	Down	Down	Down	ns	ns	ns
osa-MIR171b-f	TGATTGAGCCGTGCCAATATC	130.566	49.6212	24.1028	24.6164	0	7e-06	0	0.053292	0.009467	0.066843	-1.39575	-2.43751	-2.40709	-1.04176	-1.01134	0.0304179	Down	Down	Down	ns	Down	ns
osa-MIR171g	TGAGCCGAGCCAATATCACTTC	33.4151	2.20539	6.02569	1	0	0.023683	4e-06	0.280306	0.329411	0.084121	-3.9214	-2.4713	-5.06243	1.4501	-1.14103	-2.59113	Down	Down	Down	ns	ns	ns
osa-MIR1850	TGGAAAGTTGGGAGATTGGGG	865.697	127.912	60.2569	164.93	0	0	0	0.004368	0.011075	0.000145	-2.75871	-3.84466	-2.39201	-1.08596	0.366695	1.45265	Down	Down	Down	Down	ns	Up
osa-MIR1862e	CTAGATTTGTTTATTTTGGGACGG	44.5534	13.2323	1	2.46164	4e-06	0.000796	1e-06	0.112514	0.032705	0.205915	-1.75147	-5.47746	-4.17785	-3.72599	-2.42638	1.29962	Down	Down	Down	ns	Down	ns
osa-MIR396d-f	TCCACAGGCTTTCTTGAACTG	73.0181	22.0539	1	14.7698	0	9e-06	1e-06	0.029331	0.084955	0.037142	-1.72722	-6.19018	-2.3056	-4.46296	-0.578379	3.88458	Down	Down	Down	Down	ns	Up
osa-MIR3979 (5p)	TCTCTCTCTCCCTTGAAGGC	886.737	114.68	96.4111	24.6164	0	0	0	0.072452	0	0.000126	-2.95089	-3.20123	-5.17082	-0.250343	-2.21993	-1.96958	Down	Down	Down	ns	Down	Down
osa-MIR3979 (3p)	CTTCGGGGGAGGAGAGAAGC	2399.7	304.343	271.156	113.235	0	0	0	0.04151	0	6e-06	-2.97908	-3.14566	-4.40546	-0.166575	-1.42638	-1.2598	Down	Down	Down	ns	Down	Down
osa-MIR397a	TCATTGAGTGCAGCGTTGATG	16.7075	1.10269	1	1	3.9e-05	0.064754	0.001876	0.714548	0.476971	.	-3.9214	-4.06243	-4.06243	-0.141031	-0.141031	0	Down	ns	Down	ns	ns	ns
osa-MIR397b	TTGAGTGCAGCGTTGATGAACC	46.4098	4.41077	1	2.46164	0	0.000594	1e-06	0.431598	0.24304	0.205915	-3.39533	-5.53636	-4.23674	-2.14103	-0.841414	1.29962	Down	Down	Down	ns	ns	ns
osa-MIR408	CAGGGATGAGGCAGAGCATGG	71.7805	8.82154	6.02569	24.6164	0	0.000118	8.3e-05	0.306795	0.012561	0.030106	-3.02449	-3.57439	-1.54397	-0.549903	1.48051	2.03042	Down	Down	Down	ns	Up	Up
osa-MIR812f-j	ACGGATGATTAAAGTTGGACACGG	47.0286	14.335	6.02569	4.92327	3e-06	0.00386	4e-06	0.205974	0.05644	0.127203	-1.714	-2.96434	-3.25585	-1.25034	-1.54185	-0.29151	Down	Down	Down	ns	ns	ns
osa-MIR159a-b	TTTGGATTGAAGGGAGCTCTG	69.3053	16.5404	12.0514	41.8478	0	0.000891	0.009892	0.221166	0.003301	0.012341	-2.06697	-2.52377	-0.727814	-0.456794	1.33916	1.79595	Down	Down	ns	ns	Up	Up
osa-MIR1862d	ACTAGGTTTGTTTATTTTGGGACG	19.1827	8.82154	1	9.84654	0.011061	0.043798	0.065212	0.220365	0.162079	0.073688	-1.1207	-4.26174	-0.962118	-3.14103	0.158586	3.29962	Down	Down	ns	ns	ns	ns
osa-MIR529a	AGAAGAGAGAGAGTACAGCCT	10.5196	1	1	4.92327	0.00033	0.172114	0.121867	.	0.0661	0.146192	-3.395	-3.395	-1.09538	0	2.29962	2.29962	Down	ns	ns	ns	ns	ns
osa-MIR528	TGGAAGGGGCATGCAGAGGAG	236.381	25.3619	12.0514	1425.29	0	0	0	0.127183	0	0	-3.22038	-4.29384	2.59207	-1.07347	5.81244	6.88591	Down	Down	Up	ns	Up	Up
osa-MIR1318,1432	TCAGGAGAGATGACACCGAC	588.476	143.35	331.413	83.6956	0	2e-06	0	0	0.000714	0	-2.03744	-0.828353	-2.81376	1.20909	-0.776319	-1.98541	Down	ns	Down	Up	ns	Down
osa-MIR1428e	GTATGAACTGGGTACGCGATGA	10.5196	3.30808	6.02569	1	0.017448	0.28852	0.017661	0.315927	0.227501	0.084121	-1.66901	-0.803874	-3.395	0.865134	-1.72599	-2.59113	Down	ns	Down	ns	ns	ns
osa-MIR172a,d	AGAATCTTGATGATGCTGCAT	391.08	104.756	283.208	78.7723	0	0.004474	0	0	0.020303	0	-1.90043	-0.465603	-2.3117	1.43483	-0.411269	-1.8461	Down	ns	Down	Up	ns	Down
osa-MIR1862a-c	ACGAGGTTGGTTTATTTTGGGACG	17.9451	7.71885	6.02569	2.46164	0.010176	0.148788	0.007218	0.322611	0.128096	0.119446	-1.21713	-1.57439	-2.8659	-0.357258	-1.64877	-1.29151	Down	ns	Down	ns	ns	ns
osa-MIR2867	CCAGGACGTGTGGGATGGCA	32.7963	15.4377	12.0514	4.92327	0.002105	0.065667	0.00033	0.230858	0.044548	0.073787	-1.08707	-1.44433	-2.73584	-0.357258	-1.64877	-1.29151	Down	ns	Down	ns	Down	ns
osa-MIR441a	TGACTTACATTGTGAAACGGAGG	17.9451	2.20539	24.1028	4.92327	9.4e-05	0.163924	0.022474	0.005188	0.189166	0.015518	-3.02449	0.425607	-1.8659	3.4501	1.15859	-2.29151	Down	ns	Down	Up	ns	Down
osa-MIR444d	GCATGAGGCAACAACTGCATT	20.4203	4.41077	30.1285	7.38491	0.000292	0.126657	0.028269	0.004817	0.162828	0.011929	-2.2109	0.561122	-1.46735	2.77202	0.743549	-2.02848	Down	ns	Down	Up	ns	Down
osa-MIR390	AAGCTCAGGAGGGATAGCGCC	55.073	11.0269	30.1285	34.4629	0	0.058078	0.020599	0.041884	0.00246	0.057217	-2.32031	-0.870217	-0.6763	1.4501	1.64401	0.193917	Down	ns	ns	Up	Up	ns
osa-MIR444b,c	TGTTGTCTCAAGCTTGCTGCC	27.8459	6.61616	18.0771	24.6164	4.9e-05	0.155701	0.103663	0.095891	0.00482	0.065847	-2.0734	-0.623302	-0.177847	1.4501	1.89555	0.445455	Down	ns	ns	ns	Up	ns
osa-MIR5081	TCACGTACTGTAGCAGCATATCAC	5.56918	1.10269	18.0771	1	0.041797	0.066855	0.106199	0.01058	0.476971	0.007076	-2.33643	1.69863	-2.47746	4.03506	-0.141031	-4.17609	Down	ns	ns	Up	ns	Down
osa-MIR1317,1882e	GAAATGATCTTGGACGTA	275.984	151.069	30.1285	19.6931	0	0	0	3e-06	0	0.049452	-0.869376	-3.19538	-3.80882	-2.32601	-2.93945	-0.613438	ns	Down	Down	Down	Down	ns
osa-MIR1867	TTTTTTTTCTAGGACAGAGGGAGT	60.6421	47.4158	30.1285	7.38491	0.018363	0.038427	0	0.093238	3.8e-05	0.011929	-0.354953	-1.00919	-3.03767	-0.65424	-2.68272	-2.02848	ns	Down	Down	ns	Down	Down
osa-MIR1884b	AAAGTCAACGGTGTCATATATTTA	29.0835	19.8485	1	12.3082	0.025901	0.009166	0.017983	0.041049	0.084146	0.052316	-0.551172	-4.86213	-1.24058	-4.31096	-0.689411	3.62155	ns	Down	Down	Down	ns	ns
osa-MIR319a	ACTGGATGACGCGGGAGCTAA	55.073	29.7727	18.0771	4.92327	0.000738	0.01532	0	0.135944	0.001226	0.035668	-0.887354	-1.60718	-3.48366	-0.719828	-2.5963	-1.87647	ns	Down	Down	ns	Down	Down
osa-MIR399d	ACAGTAGTAGGCAGCTCTCC	70.5429	49.6212	12.0514	22.1547	0.005537	0.000759	4.4e-05	0.011363	0.005564	0.061496	-0.507545	-2.5493	-1.67089	-2.04176	-1.16334	0.878415	ns	Down	Down	Down	Down	ns
osa-MIR812g-j	AAGACGGATGATTAAAGTTGGACA	482.662	331.91	102.437	128.005	0	0	0	0	0	0.023121	-0.540219	-2.23628	-1.91481	-1.69606	-1.37459	0.321467	ns	Down	Down	Down	Down	ns
osa-MIR827a,b	TTAGATGACCATCAGCAAACA	229.574	192.971	12.0514	98.4654	0.00376	0	0	0	1.1e-05	2.4e-05	-0.250572	-4.25169	-1.22127	-4.00111	-0.970697	3.03042	ns	Down	Down	Down	ns	Up
osa-MIR166g,h	TCGGACCAGGCTTCATTCCTC	621.891	926.262	253.079	371.707	0	0	0	0	0	0.001494	0.574758	-1.29707	-0.742497	-1.87183	-1.31725	0.554577	ns	Down	ns	Down	Down	ns
osa-MIR169a	CAGCCAAGGATGACTTGCCGA	14.8511	11.0269	1	17.2314	0.068847	0.086823	0.127568	0.157461	0.089933	0.02637	-0.429543	-3.8925	0.214471	-3.46296	0.644013	4.10697	ns	ns	ns	ns	ns	Up
osa-MIR1862d	CTAGGTTTGTTTATTTTGGGACGG	97.1512	63.9562	24.1028	56.6176	0.000773	0.000397	0.00252	0.015787	0.059708	0.013645	-0.603148	-2.01103	-0.778981	-1.40788	-0.175833	1.23205	ns	Down	ns	Down	ns	Up
osa-MIR160a-d	TGCCTGGCTCCCTGTATGCCA	49.5038	29.7727	24.1028	22.1547	0.003388	0.05284	0.004377	0.162976	0.077085	0.06725	-0.733549	-1.03834	-1.15992	-0.304791	-0.426376	-0.121585	ns	ns	Down	ns	ns	ns
osa-MIR818d	CTTATATTATGGGACGGAGGGAGT	29.0835	38.5942	54.2312	2.46164	0.025826	0.036593	0.000204	0.08479	1.8e-05	3e-05	0.408186	0.898925	-3.56251	0.490739	-3.9707	-4.46144	ns	ns	Down	ns	Down	Down
osa-MIR819a,c-e,j	TATGAATGTGGGCAATGCTAGAAA	104.577	143.35	72.3083	51.6943	0.000822	0.045891	0.000284	0.00449	0	0.027406	0.45498	-0.532329	-1.01648	-0.987309	-1.47146	-0.484155	ns	ns	Down	ns	Down	ns
osa-MIR166k,l	TCGGACCAGGCTTCAATCCCT	28.4647	36.3889	12.0514	61.5409	0.032846	0.098881	0.000988	0.046987	0.010918	0.001635	0.354324	-1.23997	1.11237	-1.5943	0.758048	2.35235	ns	ns	Up	Down	ns	Up
osa-MIR444a	GCTAGAGGTGGCAACTGCATA	70.5429	109.167	108.462	233.855	0.000246	0.025005	0	0.085973	0	0.000152	0.629958	0.620623	1.72904	-0.00933506	1.09909	1.10842	ns	ns	Up	ns	Up	Up
osa-MIR2121a,b	ACGGAAAACGGAGCGGTCCATTA	16.0887	15.4377	54.2312	4.92327	0.083461	0.002657	0.035801	0.003332	0.044548	0.000117	-0.0595929	1.75307	-1.70836	1.81267	-1.64877	-3.46144	ns	Up	Down	Up	Down	Down
osa-MIR1427	TGCGGAACCGTGCGGTGGCGC	32.1775	33.0808	66.2826	24.6164	0.057968	0.015823	0.079303	0.020951	0.070732	0.004066	0.0399427	1.04258	-0.386433	1.00264	-0.426376	-1.42901	ns	Up	ns	Up	ns	Down
osa-MIR168a	GCTTGGTGCAGATCGGGAC	4454.72	6579.77	25591.1	6316.56	0	0	0	0	0.001446	0	0.562701	2.52224	0.503803	1.95953	-0.0588983	-2.01843	ns	Up	ns	Up	ns	Down
osa-MIR1849	CTAACCTAGGATATGATGGGACA	0.618797	1	12.0514	1	0.410299	0.021399	0.638593	0.020228	.	0.024398	0.692461	4.28359	0.692461	3.59113	0	-3.59113	ns	Up	ns	Up	ns	Down
osa-MIR1851	TTCCGTCTGGGATGGCATTTTG	1.85639	3.30808	18.0771	2.46164	0.156373	0.010926	0.327676	0.037799	0.281528	0.020096	0.833492	3.28359	0.407116	2.4501	-0.426376	-2.87647	ns	Up	ns	Up	ns	Down
osa-MIR1868	TCACGGAAAACGAGGGAGCAGCCA	55.6918	70.5723	114.488	29.5396	0.014854	0.00283	0.008009	0.018341	0.000848	4.1e-05	0.341639	1.03966	-0.914812	0.698024	-1.25645	-1.95448	ns	Up	ns	ns	Down	Down
osa-MIR1872	TGAACTGTAAGTCTGTGACGGGT	0.618797	2.20539	12.0514	1	0.159041	0.021399	0.638593	0.086721	0.329411	0.024398	1.83349	4.28359	0.692461	2.4501	-1.14103	-3.59113	ns	Up	ns	ns	ns	Down
osa-MIR1876	GTGGGTTTGTGGGCTGGC	1	1.10269	12.0514	1	0.230247	0.007865	.	0.051296	0.476971	0.024398	0.141031	3.59113	0	3.4501	-0.141031	-3.59113	ns	Up	ns	ns	ns	Down
osa-MIR1884a	ATGTGTGACGCCGTTGACTTTT	1	1	12.0514	1	.	0.007865	.	0.020228	.	0.024398	0	3.59113	0	3.59113	0	-3.59113	ns	Up	ns	Up	ns	Down
osa-MIR2123c	TGACTTTTTAGCACATGTTTGACC	4.95038	3.30808	24.1028	1	0.139112	0.015448	0.132895	0.010233	0.227501	0.002052	-0.581546	2.28359	-2.30754	2.86513	-1.72599	-4.59113	ns	Up	ns	Up	ns	Down
osa-MIR2125	CCAAGTAGGAAAATATGCTGACAT	6.80677	9.92423	30.1285	4.92327	0.080279	0.009468	0.213458	0.033032	0.12995	0.006301	0.543985	2.14608	-0.467353	1.6021	-1.01134	-2.61344	ns	Up	ns	Up	ns	Down
osa-MIR398b	GGGGCGAGCTGGGAACACACGGTG	0.618797	1	18.0771	1	0.410299	0.002657	0.638593	0.003129	.	0.007076	0.692461	4.86855	0.692461	4.17609	0	-4.17609	ns	Up	ns	Up	ns	Down
osa-MIR399j	GGCTCCTCTCTCTTGGCAGGG	0.618797	1	18.0771	1	0.410299	0.002657	0.638593	0.003129	.	0.007076	0.692461	4.86855	0.692461	4.17609	0	-4.17609	ns	Up	ns	Up	ns	Down
osa-MIR440	GTCCTGATCACTAGGAGACT	1	1.10269	12.0514	1	0.230247	0.007865	.	0.051296	0.476971	0.024398	0.141031	3.59113	0	3.4501	-0.141031	-3.59113	ns	Up	ns	ns	ns	Down
osa-MIR441c	TTACATTGTGAAACGGAGGAAGT	1.85639	1.10269	18.0771	1	0.242049	0.010926	0.407801	0.01058	0.476971	0.007076	-0.751471	3.28359	-0.892501	4.03506	-0.141031	-4.17609	ns	Up	ns	Up	ns	Down
osa-MIR442	CTAATGACGGATTAATTAGGCTT	2.47519	1.10269	24.1028	1	0.193804	0.00323	0.325882	0.002046	0.476971	0.002052	-1.16651	3.28359	-1.30754	4.4501	-0.141031	-4.59113	ns	Up	ns	Up	ns	Down
osa-MIR445f-h	ACATCCGATGTGACAGGGACTTA	1.85639	1.10269	18.0771	2.46164	0.242049	0.010926	0.327676	0.01058	0.29512	0.020096	-0.751471	3.28359	0.407116	4.03506	1.15859	-2.87647	ns	Up	ns	Up	ns	Down
osa-MIR5072	TCCCCAGCGGAGTCGCCA	26.6083	16.5404	54.2312	46.7711	0.019787	0.026273	0.012658	0.004507	0.001036	0.04338	-0.685882	1.02725	0.813741	1.71313	1.49962	-0.213508	ns	Up	ns	Up	Up	ns
osa-MIR815b	GGGGATTGAGGAGATTGGGAAGA	30.9399	37.4916	78.334	27.078	0.039182	0.002837	0.097004	0.011397	0.059614	0.001719	0.277099	1.34017	-0.192346	1.06307	-0.469445	-1.53252	ns	Up	ns	Up	ns	Down
osa-MIR5082	GCGATGATGGCCGCGCGGGTTCA	9.28196	9.92423	84.3597	22.1547	0.105205	0	0.01926	1e-06	0.031158	0.000324	0.0965263	3.18405	1.25511	3.08753	1.15859	-1.92894	ns	Up	Up	Up	Up	Down
osa-MIR531,531b	CTCGCCGGGGCTGCGTGCCGCCAT	22.8955	37.4916	114.488	73.8491	0.00727	0	2e-06	0.000132	0.001984	0.011521	0.711501	2.32206	1.68952	1.61056	0.978014	-0.632547	ns	Up	Up	Up	ns	ns
osa-MIR1423,1423b	CAACTACACGTTGGGCGCTCGA	238.856	585.53	433.85	248.625	0	4e-06	0.033399	0.001956	0	3.5e-05	1.2936	0.861056	0.0578327	-0.432546	-1.23577	-0.803224	Up	ns	ns	ns	Down	ns
osa-MIR166m	TCGGACCAGGCTTCATTCCCT	116.334	237.079	102.437	105.85	0	0.080005	0.045869	7.2e-05	0	0.032753	1.0271	-0.183538	-0.136246	-1.21063	-1.16334	0.0472917	Up	ns	ns	Down	Down	ns
osa-MIR1862d,e	TGTTTATTTTGGGACGGAGGGAGT	22.2767	51.8266	24.1028	14.7698	3.7e-05	0.184681	0.085916	0.044914	0.000387	0.055195	1.21816	0.113663	-0.592884	-1.10449	-1.81104	-0.706548	Up	ns	ns	Down	Down	ns
osa-MIR1864	TTGTAGTAACGTGATGGTCAATGT	71.7805	145.555	96.4111	78.7723	0	0.054389	0.057072	0.023066	0.000231	0.028469	1.0199	0.425607	0.134097	-0.594298	-0.885808	-0.29151	Up	ns	ns	ns	ns	ns
osa-MIR1879	GTGTTTGGTTTAGGGATGAGGTGG	8.04437	17.6431	6.02569	7.38491	0.010319	0.331779	0.196592	0.151071	0.053081	0.120413	1.13305	-0.416851	-0.123399	-1.5499	-1.25645	0.293452	Up	ns	ns	ns	ns	ns
osa-MIR1883a,b	ACCTGTGACGGGCCGAGAATGGAA	4.95038	18.7458	12.0514	2.46164	0.000548	0.161918	0.240263	0.198704	0.007115	0.051966	1.92095	1.28359	-1.00792	-0.637366	-2.92888	-2.29151	Up	ns	ns	ns	Down	ns
osa-MIR5078	TCGCTAGAATGTCATCGTGGACGG	16.0887	35.2862	12.0514	22.1547	0.0008	0.234093	0.088268	0.05241	0.045072	0.061496	1.13305	-0.416851	0.461564	-1.5499	-0.671489	0.878415	Up	ns	ns	ns	ns	ns
osa-MIR819k	TATGAATGTGGACAATGCTAGAAA	8.66316	35.2862	12.0514	7.38491	2e-06	0.240179	0.190765	0.05241	0.00096	0.08731	2.02614	0.476234	-0.230314	-1.5499	-2.25645	-0.706548	Up	ns	ns	ns	Down	ns
osa-MIR1861h,j	CGGTCTTGAGGCAGGAACTGAG	50.7414	155.48	36.1542	196.931	0	0.105859	0	7e-06	0.009574	0	1.61549	-0.489001	1.95645	-2.10449	0.340963	2.44546	Up	ns	Up	Down	ns	Up
osa-MIR529b	AGAAGAGAGAGAGTACAGCTT	14.8511	29.7727	42.1799	22.1547	0.003366	0.013872	0.0755	0.103142	0.077085	0.026253	1.00342	1.50598	0.577041	0.502564	-0.426376	-0.92894	Up	Up	ns	ns	ns	ns
osa-MIR811a,c	GACGTGGACGAATCTCGGACGTC	2.47519	8.82154	42.1799	1	0.014877	1.2e-05	0.325882	0.003006	0.035745	5e-05	1.83349	4.09094	-1.30754	2.25745	-3.14103	-5.39848	Up	Up	ns	Up	Down	Down
osa-MIR1848	CCTCGCCGGCGCGCGCGTGCA	19.8015	68.3669	421.799	164.93	0	0	0	0	0	0	1.78769	4.41287	3.05817	2.62518	1.27048	-1.3547	Up	Up	Up	Up	Up	Down
osa-MIR2106	TCTGGCCGAGGTTTTCTGGATA	7.42557	51.8266	162.694	83.6956	0	0	0	5e-06	0.006925	0.001228	2.80312	4.45351	3.49458	1.6504	0.69146	-0.958935	Up	Up	Up	Up	ns	ns
osa-MIR5083	AGAAACCAATGGATCCTTCTGA	3.71278	26.4646	156.668	14.7698	1e-06	0	0.012635	0	0.049846	0	2.83349	5.39907	1.99208	2.56557	-0.841414	-3.40699	Up	Up	Up	Up	ns	Down
osa-MIR531,531b	CTCGCCGGGGCTGCGTGCCGCCA	23.5143	73.8804	265.131	110.774	0	0	0	0	0.00625	7e-06	1.65165	3.49509	2.236	1.84344	0.58435	-1.25909	Up	Up	Up	Up	ns	Down
osa-MIR531,531b	CTCGCCGGGGCTGCGTGCCGCC	8.66316	39.6969	216.925	68.9258	0	0	0	0	0.006826	1e-06	2.19606	4.64616	2.99208	2.4501	0.796016	-1.65408	Up	Up	Up	Up	ns	Down
osa-MIR535	TGACAACGAGAGAGAGCACGC	1399.72	5554.26	4904.91	3490.6	0	0	0	4.8e-05	0	0	1.98846	1.80909	1.31834	-0.179367	-0.670121	-0.490753	Up	Up	Up	ns	ns	ns
osa-MIR820a-c	TCGGCCTCGTGGATGGACCAG	18.5639	83.8046	108.462	71.3874	0	0	0	0.055612	0.045477	0.013559	2.17453	2.54662	1.94317	0.372094	-0.23136	-0.603454	Up	Up	Up	ns	ns	ns
