# Supplementary material for: MicroRNA Signatures of Drought Signaling in Rice Root
Source: PLoS One. 2016 Jun 8;11(6):e0156814. doi: 10.1371/journal.pone.0156814 (PMC4898717; doi:10.1371/journal.pone.0156814)
Supplement: S6 Table — (XLSX) [file pone.0156814.s011.xlsx]

## Sheet: significant novel miRNAs
Table S6. Twenty-two differentially expressed novel miRNAs in all conditions.
			Normalized count				Pvalue						log2 ratio						Expression pattern
Novel miRNA Name	Precursor Name	Sequence	WW	WD	SpWW	SpWD	WW-WD	WW-SpWW	WW-SpWD	WD-SpWW	WD-SpWD	SpWW-SpWD	WD/WW	SpWW/WW	SpWD/WW	SpWW/WD	SpWD/WD	SpWD/SpWW	WD/WW	SpWW/WW	SpWD/WW	SpWW/WD	SpWD/WD	SpWD/SpWW
NR203	WW-m0044 - WD-m0042	TGCTCCGGATATTATGGCATG	11.1384	6.61616	1	1	0.0612838	0.156085	0.0141133	0.308397	0.0749415	.	-0.751471	-3.47746	-3.47746	-2.72599	-2.72599	0	ns	ns	Down	ns	ns	ns
NR366	WD-m0033	GAATGGTTAGAATTTAAAGATGG	1	12.1296	1	1	8.2915e-06	.	.	0.133104	0.0117748	.	3.60046	0	0	-3.60046	-3.60046	0	Up	ns	ns	ns	Down	ns
NR067	WW-m0012 - SpWD-m0006, SpWD-m0009	TGGATACATGTAGATGTGTGTGG	9.90076	1	1	12.3082	0.000514458	0.189789	0.147106	.	0.00195718	0.0523158	-3.30754	-3.30754	0.314006	0	3.62155	3.62155	Down	ns	ns	ns	Up	ns
NR166	WW-m0033 - WD-m0027 - SpWW-m0038	AAGCGGCGCCGGTGGCGGGGG	12.3759	14.335	36.1542	1	0.0830236	0.0192812	0.00901264	0.0353576	0.00561623	0.000172651	0.212003	1.54662	-3.62947	1.33462	-3.84147	-5.17609	ns	Up	Down	Up	Down	Down
NR719	SpWD-m0016	AAGGCTGCATTGTACCAAGA	1	1	1	177.238	.	.	5.17672e-51	.	1.42422e-37	5.64216e-12	0	0	7.46954	0	7.46954	7.46954	ns	ns	Up	ns	Up	Up
NR502	SpWW-m0020	GCCGATCATCTGACCGAGCGTC	1	1	524.235	1	.	1.85392e-90	.	2.57229e-71	.	4.96406e-48	0	9.03407	0	9.03407	0	-9.03407	ns	Up	ns	Up	ns	Down
NR271	WD-m0008, WD-m0011, WD-m0015, WD-m0017, WD-m0018, WD-m0019, WD-m0020, WD-m0028, WD-m0036, WD-m0038, WD-m0043-SpWW-m0004, SpWW-m0006, SpWW-m0013, SpWW-m0017, SpWW-m0018, SpWW-m0026, SpWW-m0027, SpWW-m0039, SpWW-m0051, SpWW-m0053, SpWW-m0057-SpWD-m0008, SpWD-m0017	AGAGATGGAAGGGCAGAGCT	1	12.1296	36.1542	2.46164	8.2915e-06	5.91651e-07	0.160527	0.0225709	0.043713	0.000858031	3.60046	5.17609	1.29962	1.57563	-2.30085	-3.87647	Up	Up	ns	Up	Down	Down
NR050	WW-m0010 - WD-m0009 - SpWW-m0005 - SpWD-m0005	AGCCGGGCTCGGTCGCGCGTG	9.90076	79.3939	283.208	487.404	7.55789e-19	2.45073e-35	1.10215e-116	1.32885e-10	1.31517e-46	3.71662e-05	3.00342	4.83818	5.62143	1.83476	2.61802	0.783258	Up	Up	Up	Up	Up	ns
NR374	WD-m0034, WD-m0035 - SpWW-m0048, SpWW-m0050	TTGCGTCGTTGTGCCTGGGCTGT	1	5.51346	66.2826	1	0.00384388	4.14476e-12	.	1.93408e-06	0.108512	3.5435e-07	2.46296	6.05056	0	3.5876	-2.46296	-6.05056	Up	Up	ns	Up	ns	Down
NR251	WD-m0005 - SpWW-m0002	TGTAGATCGCTTCCGGAGACA	1	17.6431	18.0771	1	4.97568e-08	0.000732496	.	0.206055	0.00185005	0.00707637	4.14103	4.17609	0	0.0350591	-4.14103	-4.17609	Up	Up	ns	ns	Down	Down
NR297	WD-m0014	ACTCGTCGCCGGCGACCACAG	1	27.5673	1	1	4.98481e-12	.	.	0.0126593	6.61299e-05	.	4.78489	0	0	-4.78489	-4.78489	0	Up	ns	ns	Down	Down	ns
NR340	WD-m0026 - SpWW-m0029	AGCAGCTGCGTGGTGAGCACAA	1	12.1296	72.3083	1	8.2915e-06	3.85999e-13	.	3.37871e-05	0.0117748	1.02774e-07	3.60046	6.17609	0	2.57563	-3.60046	-6.17609	Up	Up	ns	Up	Down	Down
NR769	SpWD-m0022	CTCGATTGCGTCTGTAGCAGCA	1	1	1	108.312	.	.	1.7054e-31	.	2.63164e-23	8.25728e-08	0	0	6.75905	0	6.75905	6.75905	ns	ns	Up	ns	Up	Up
NR562	SpWW-m0032	GACGATCCAATGATGGTCGGGC	1	1	174.745	1	.	1.15096e-30	.	2.63907e-24	.	7.47448e-17	0	7.44911	0	7.44911	0	-7.44911	ns	Up	ns	Up	ns	Down
NR223	WW-m0047 - WD-m0046 - SpWD-m0025	GGCAGTCTGTCGGTGTATTTGTA	32.7963	40.7996	1	44.3094	0.0327189	0.00509856	0.0485631	0.001685	0.0756024	0.000609117	0.315025	-5.03546	0.434083	-5.35048	0.119058	5.46954	ns	Down	ns	Down	ns	Up
NR071	WW-m0013 - WD-m0012 - SpWW-m0007 - SpWD-m0007	TGAGGACAAGAGCTGATTCGG	62.4985	206.204	54.2312	46.7711	7.93978e-24	0.114349	0.0387432	9.41321e-07	4.0169e-14	0.0433805	1.72217	-0.204698	-0.418206	-1.92687	-2.14038	-0.213508	Up	ns	ns	Down	Down	ns
NR078	WW-m0015 - WD-m0013	CGGTGACAGAAGAGAGTGAGCAC	11.7571	5.51346	1	1	0.0344865	0.141549	0.0112782	0.364834	0.108512	.	-1.09251	-3.55547	-3.55547	-2.46296	-2.46296	0	Down	ns	Down	ns	ns	ns
NR649	SpWW-m0060	GATGTGGTCGTGTGGAGCATA	1	1	114.488	1	.	2.34527e-20	.	3.3637e-16	.	1.77441e-11	0	6.83905	0	6.83905	0	-6.83905	ns	Up	ns	Up	ns	Down
NR030	WW-m0006,WW-m0040 - SpWW-m0003, SpWWm0044 - SpWD-m0004, SpWD-m0018	TGGGGTGTGTGTGTGTGTGT	18.5639	1	54.2312	14.7698	1.00705e-06	0.00539321	0.1225	4.28731e-08	0.00060549	0.0026999	-4.21443	1.54662	-0.32985	5.76105	3.88458	-1.87647	Down	Up	ns	Up	Up	Down
NR006	WW-m0001	ACCACTCCCAACTAGAACGGCTT	9.90076	1	1	1	0.000514458	0.189789	0.0221006	.	.	.	-3.30754	-3.30754	-3.30754	0	0	0	Down	ns	Down	ns	ns	ns
NR186	WW-m0039	AAGGCACGGTACAGTCGACTGC	14.2323	1	1	1	2.27614e-05	0.0957388	0.00459926	.	.	.	-3.8311	-3.8311	-3.8311	0	0	0	Down	ns	Down	ns	ns	ns
NR745	SpWD-m0021	AGTGACGGGAGGACTGCAAGGT	1	1	1	83.6956	.	.	1.5939e-24	.	3.27686e-18	2.53791e-06	0	0	6.38708	0	6.38708	6.38708	ns	ns	Up	ns	Up	Up
