# Supplementary material for: MicroRNA Signatures of Drought Signaling in Rice Root
Source: PLoS One. 2016 Jun 8;11(6):e0156814. doi: 10.1371/journal.pone.0156814 (PMC4898717; doi:10.1371/journal.pone.0156814)
Supplement: S7 Table — (XLSX) [file pone.0156814.s012.xlsx]

## Sheet: Sheet1
Table S7. Complete list of all differentially expressed known miRNAs and their target genes.
Target_Acc	Target_Acc	miRNA	Sequence	Target_Desc	Target_aligned_fragment	Expectation	UPE	miRNA_start	miRNA_end	Target_start	Target_end	Inhibition	multiplicity	Confirmed using degradom sequensing (Li et al., 2010)	Confirmed using degradom sequensing ( Zhou et al., 2010)	Confirmed by starBase Database
LOC_Os12g24490	LOC_Os12g24490.1|12012.m06280|cDNA	osa-MIR1871	AACAUGGUAUCGGAUCCAUA	zinc finger, C3HC4 type family protein, expressed [PFAM]	UAUGGAUCUGAUAUAGUGUU	3	18.045	1	20	849	868	Cleavage	1	□	□	□
LOC_Os07g31400	LOC_Os07g31400.1|12007.m07409|cDNA	osa-MIR1871	AACAUGGUAUCGGAUCCAUA	transposon protein, putative, unclassified, expressed [PFAM]	UAUUUAUCUGGUACCAUGUU	3	16.629	1	20	2745	2764	Cleavage	1	□	□	□
LOC_Os06g42380	LOC_Os06g42380.1|12006.m08769|cDNA	osa-MIR5083	AGACUACAAUUAUCUGAUCA	retrotransposon protein, putative, unclassified [PFAM]	UGUUUGGAUGAUUGUGGUCU	3	19.44	1	20	19	38	Cleavage	1	□	□	□
LOC_Os10g37170	LOC_Os10g37170.1|12010.m06514|cDNA	osa-MIR5083	AGACUACAAUUAUCUGAUCA	retrotransposon protein, putative, unclassified [PFAM]	UGCUUGGAUGAUUGUGGUCU	3	17.06	1	20	376	395	Cleavage	1	□	□	□
LOC_Os10g35640	LOC_Os10g35640.1|12010.m06384|cDNA	osa-MIR1425	UAGGAUUCAAUCCUUGCUGCU	rf1 protein, mitochondrial precursor, putative, expressed [PFAM]	GGCAGCAAGGAUUGAAACCUA	2	15.591	1	21	1376	1396	Cleavage	1	■	□	□
LOC_Os08g17970	LOC_Os08g17970.1|12008.m05916|cDNA	osa-MIR1425	UAGGAUUCAAUCCUUGCUGCU	hypothetical protein [PFAM]	AGCGGCCAGGAUUGAAUCCUA	1.5	16.621	1	21	114	134	Cleavage	1	□	□	□
LOC_Os10g35436	LOC_Os10g35436.1|12010.m65464|cDNA	osa-MIR1425	UAGGAUUCAAUCCUUGCUGCU	rf1 protein, mitochondrial precursor, putative, expressed [PFAM]	GGCAGCAAGGAUUGAAUCCGG	3	19.96	1	21	1308	1328	Cleavage	1	■	□	□
LOC_Os08g01650	LOC_Os08g01650.1|12008.m04313|cDNA	osa-MIR1425	UAGGAUUCAAUCCUUGCUGCU	rf1 protein, mitochondrial precursor, putative, expressed [PFAM]	GGCAGCAAGGAUUGAACCCUG	2.5	21.492	1	21	1325	1345	Cleavage	1	■	□	□
LOC_Os10g35230	LOC_Os10g35230.1|12010.m06346|cDNA	osa-MIR1425	UAGGAUUCAAUCCUUGCUGCU	rf1 protein, mitochondrial precursor, putative, expressed [PFAM]	GGCAGCAAGGAUUGAGUCCGA	2.5	15.817	1	21	1437	1457	Cleavage	1	■	□	□
LOC_Os01g61190	LOC_Os01g61190.1|12001.m12246|cDNA	osa-MIR1425	UAGGAUUCAAUCCUUGCUGCU	protein binding protein, putative, expressed [PFAM]	AGCAGCAAGGAGUGGAUUUUA	2.5	18.942	1	21	1594	1614	Translation	1	□	□	□
LOC_Os08g01640	LOC_Os08g01640.1|12008.m04312|cDNA	osa-MIR1425	UAGGAUUCAAUCCUUGCUGCU	rf1 protein, mitochondrial precursor, putative, expressed [PFAM]	GGAGGCAAGGAUUGAAUCCUG	2.5	18.897	1	21	1453	1473	Cleavage	1	■	□	□
LOC_Os10g35240	LOC_Os10g35240.2|12010.m065299|cDNA	osa-MIR1425	UAGGAUUCAAUCCUUGCUGCU	rf1 protein, mitochondrial precursor, putative, expressed [PFAM]	GGCAGCAUGGAUUGAAUCCGA	3	16.974	1	21	1296	1316	Cleavage	1	■	□	■
LOC_Os10g35240	LOC_Os10g35240.1|12010.m06347|cDNA	osa-MIR1425	UAGGAUUCAAUCCUUGCUGCU	rf1 protein, mitochondrial precursor, putative, expressed [PFAM]	GGCAGCAUGGAUUGAAUCCGA	3	16.974	1	21	1296	1316	Cleavage	1	■	□	■
LOC_Os03g01890	LOC_Os03g01890.1|12003.m05733|cDNA	osa-MIR166a-b-c-d-f-h	UCGGACCAGGCUUCAUUCCCC	rolled leaf1, putative, expressed [PFAM]	CUGGGAUGAAGCCUGGUCCGG	3	22.598	1	21	1089	1109	Cleavage	1	■	■	■
LOC_Os10g33960	LOC_Os10g33960.1|12010.m06226|cDNA	osa-MIR166a-b-c-d-f-h	UCGGACCAGGCUUCAUUCCCC	HB1, putative, expressed [PFAM]	CUGGGAUGAAGCCUGGUCCGG	3	19.736	1	21	924	944	Cleavage	1	■	■	■
LOC_Os12g41860	LOC_Os12g41860.1|12012.m07967|cDNA	osa-MIR166a-b-c-d-f-h	UCGGACCAGGCUUCAUUCCCC	class III HD-Zip protein 4, putative, expressed [PFAM]	UUGGGAUGAAGCCUGGUCCGG	3	20.46	1	21	877	897	Cleavage	1	■	■	■
LOC_Os03g43930	LOC_Os03g43930.1|12003.m101413|cDNA	osa-MIR166a-b-c-d-f-h	UCGGACCAGGCUUCAUUCCCC	class III HD-Zip protein 4, putative, expressed [PFAM] 2478-2930 PF08670.4 MEKHLA domain;	UUGGGAUGAAGCCUGGUCCGG	3	21.231	1	21	955	975	Cleavage	1	■	■	■
LOC_Os03g43930	LOC_Os03g43930.2|12003.m09434|cDNA	osa-MIR166a-b-c-d-f-h	UCGGACCAGGCUUCAUUCCCC	class III HD-Zip protein 4, putative, expressed [PFAM] 2478-2921 PF08670.4 MEKHLA domain;	UUGGGAUGAAGCCUGGUCCGG	3	21.231	1	21	955	975	Cleavage	1	■	■	■
LOC_Os10g33960	LOC_Os10g33960.2|12010.m21791|cDNA	osa-MIR166a-b-c-d-f-h	UCGGACCAGGCUUCAUUCCCC	HB1, putative, expressed [PFAM]	CUGGGAUGAAGCCUGGUCCGG	3	19.736	1	21	696	716	Cleavage	1	■	■	■
LOC_Os03g01890	LOC_Os03g01890.2|12003.m34764|cDNA	osa-MIR166a-b-c-d-f-h	UCGGACCAGGCUUCAUUCCCC	rolled leaf1, putative, expressed [PFAM]	CUGGGAUGAAGCCUGGUCCGG	3	22.598	1	21	1089	1109	Cleavage	1	■	■	■
LOC_Os10g33960	LOC_Os10g33960.4|12010.m065291|cDNA	osa-MIR166a-b-c-d-f-h	UCGGACCAGGCUUCAUUCCCC	HB1, putative, expressed [PFAM]	CUGGGAUGAAGCCUGGUCCGG	3	19.736	1	21	924	944	Cleavage	1	■	■	■
LOC_Os10g33960	LOC_Os10g33960.3|12010.m065366|cDNA	osa-MIR166a-b-c-d-f-h	UCGGACCAGGCUUCAUUCCCC	HB1, putative, expressed [PFAM]	CUGGGAUGAAGCCUGGUCCGG	3	19.736	1	21	924	944	Cleavage	1	■	■	■
LOC_Os01g33740	LOC_Os01g33740.1|12001.m09686|cDNA	osa-MIR166a-b-c-d-f-h	UCGGACCAGGCUUCAUUCCCC	retrotransposon protein, putative, unclassified [PFAM]	GGGGCCUGAAGCCUGGUCCGG	2.5	19.615	1	21	1554	1574	Cleavage	1	□	□	□
LOC_Os09g28910	LOC_Os09g28910.5|12009.m22242|cDNA	osa-MIR810a-b	CUAACGGCAUAAUUAGAUCAC	carbonic anhydrase, chloroplast precursor, putative, expressed [PFAM]	GUGCUUUAAUUUUGUCGUUAG	3	8.399	1	21	1085	1105	Translation	1	□	□	□
LOC_Os05g13804	LOC_Os05g13804.1|12005.m083556|cDNA	osa-MIR1863	AGCUCUGAUACCAUGUUAGAUUA	expressed protein [PFAM]	CUAUCUAACAUGGUAUCAGAGCG	3	22.788	1	23	36	58	Cleavage	1	□	□	□
LOC_Os03g39610	LOC_Os03g39610.1|12003.m09047|cDNA	osa-MIR809d	GACUUACAUUGUGAAACGGAGGAA	chlorophyll a-b binding protein, chloroplast precursor, putative, expressed [PFAM]	UUCCUCCGUUUCACAAUGUAAGUC	0	11.011	1	24	1425	1448	Cleavage	1	□	□	□
LOC_Os03g39610	LOC_Os03g39610.2|12003.m34895|cDNA	osa-MIR809d	GACUUACAUUGUGAAACGGAGGAA	chlorophyll a-b binding protein, chloroplast precursor, putative, expressed [PFAM]	UUCCUCCGUUUCACAAUGUAAGUC	0	11.011	1	24	1514	1537	Cleavage	1	□	□	□
LOC_Os12g31860	LOC_Os12g31860.1|12012.m06994|cDNA	osa-MIR809d	GACUUACAUUGUGAAACGGAGGAA	ureide permease 4, putative, expressed [PFAM] 277-1269 PF07168.4 Fatty acid elongase 3-ketoacyl-CoA synthase 1;	UUCCUCCGUUUCACAAUGUAAGUC	0	24.214	1	24	1872	1895	Cleavage	1	□	□	□
LOC_Os12g31860	LOC_Os12g31860.3|12012.m073840|cDNA	osa-MIR809d	GACUUACAUUGUGAAACGGAGGAA	ureide permease 4, putative, expressed [PFAM] 285-1277 PF07168.4 Fatty acid elongase 3-ketoacyl-CoA synthase 1;	UUCCUCCGUUUCACAAUGUAAGUC	0	24.214	1	24	1880	1903	Cleavage	1	□	□	□
LOC_Os12g31860	LOC_Os12g31860.5|12012.m27057|cDNA	osa-MIR809d	GACUUACAUUGUGAAACGGAGGAA	ureide permease 4, putative, expressed [PFAM] 277-957 PF07168.4 Fatty acid elongase 3-ketoacyl-CoA synthase 1;	UUCCUCCGUUUCACAAUGUAAGUC	0	24.214	1	24	1904	1927	Cleavage	1	□	□	□
LOC_Os08g04920	LOC_Os08g04920.1|12008.m26573|cDNA	osa-MIR809d	GACUUACAUUGUGAAACGGAGGAA	expressed protein [PFAM]	UUCCUCCGUUUCACAAUGUAAGUC	0	4.711	1	24	1908	1931	Cleavage	1	□	□	□
LOC_Os08g04920	LOC_Os08g04920.2|12008.m26575|cDNA	osa-MIR809d	GACUUACAUUGUGAAACGGAGGAA	expressed protein [PFAM]	UUCCUCCGUUUCACAAUGUAAGUC	0	10.969	1	24	1983	2006	Cleavage	1	□	□	□
LOC_Os03g44200	LOC_Os03g44200.1|12003.m09459|cDNA	osa-MIR809d	GACUUACAUUGUGAAACGGAGGAA	beclin-1-like protein, putative, expressed [PFAM]	UUCCUCCGUUUCACAAUGUAAGUC	0	5.86	1	24	1937	1960	Cleavage	1	□	□	□
LOC_Os08g04300	LOC_Os08g04300.1|12008.m04574|cDNA	osa-MIR809d	GACUUACAUUGUGAAACGGAGGAA	transferase, transferring glycosyl groups, putative, expressed [PFAM]	UUCCUCCGUUUCACAAUGUAAGUC	0	9.137	1	24	2070	2093	Cleavage	1	□	□	□
LOC_Os12g31860	LOC_Os12g31860.2|12012.m26762|cDNA	osa-MIR809d	GACUUACAUUGUGAAACGGAGGAA	ureide permease 4, putative, expressed [PFAM] 1157-2149 PF07168.4 Fatty acid elongase 3-ketoacyl-CoA synthase 1;	UUCCUCCGUUUCACAAUGUAAGUC	0	24.214	1	24	2752	2775	Cleavage	1	□	□	□
LOC_Os08g19114	LOC_Os08g19114.1|12008.m26435|cDNA	osa-MIR809d	GACUUACAUUGUGAAACGGAGGAA	expressed protein [PFAM]	UUCCUCCGUUUCACAAUGUAAGUC	0	23.217	1	24	2019	2042	Cleavage	1	□	□	□
LOC_Os06g23274	LOC_Os06g23274.1|12006.m06979|cDNA	osa-MIR809d	GACUUACAUUGUGAAACGGAGGAA	zinc finger, C3HC4 type family protein, expressed [PFAM]	UUCCUCCGUUUCACAAUGUAAGUC	0	7.529	1	24	4563	4586	Cleavage	1	□	□	□
LOC_Os04g02620	LOC_Os04g02620.1|12004.m05574|cDNA	osa-MIR809d	GACUUACAUUGUGAAACGGAGGAA	steroid dehydrogenase let-767, putative, expressed [PFAM]	UUCCUCUGUUUCACAAUGUAAGUC	0.5	11.445	1	24	1613	1636	Cleavage	1	□	□	□
LOC_Os10g04580	LOC_Os10g04580.2|12010.m21820|cDNA	osa-MIR809d	GACUUACAUUGUGAAACGGAGGAA	RAB, member of RAS oncogene family-like 3, putative, expressed [PFAM]	UUUCUCCGUUUCACAAUGUAAGUC	0.5	14.927	1	24	1777	1800	Cleavage	1	□	□	□
LOC_Os10g04580	LOC_Os10g04580.1|12010.m03870|cDNA	osa-MIR809d	GACUUACAUUGUGAAACGGAGGAA	RAB, member of RAS oncogene family-like 3, putative, expressed [PFAM]	UUUCUCCGUUUCACAAUGUAAGUC	0.5	14.927	1	24	1806	1829	Cleavage	1	□	□	□
LOC_Os08g05620	LOC_Os08g05620.1|12008.m04705|cDNA	osa-MIR809d	GACUUACAUUGUGAAACGGAGGAA	cytochrome P450 89A2, putative, expressed [PFAM]	UUCCUCCGUUUUACAAUGUAAGUC	0.5	12.548	1	24	1671	1694	Cleavage	1	□	□	□
LOC_Os12g18729	LOC_Os12g18729.1|12012.m05825|cDNA	osa-MIR809d	GACUUACAUUGUGAAACGGAGGAA	expressed protein [PFAM]	UUUCUCCGUUUCACAAUGUAAGUC	0.5	7.333	1	24	3158	3181	Cleavage	1	□	□	□
LOC_Os12g18729	LOC_Os12g18729.6|12012.m27030|cDNA	osa-MIR809d	GACUUACAUUGUGAAACGGAGGAA	expressed protein [PFAM]	UUUCUCCGUUUCACAAUGUAAGUC	0.5	7.333	1	24	3198	3221	Cleavage	1	□	□	□
LOC_Os12g18729	LOC_Os12g18729.5|12012.m27008|cDNA	osa-MIR809d	GACUUACAUUGUGAAACGGAGGAA	expressed protein [PFAM]	UUUCUCCGUUUCACAAUGUAAGUC	0.5	7.333	1	24	3197	3220	Cleavage	1	□	□	□
LOC_Os12g18729	LOC_Os12g18729.2|12012.m27005|cDNA	osa-MIR809d	GACUUACAUUGUGAAACGGAGGAA	expressed protein [PFAM]	UUUCUCCGUUUCACAAUGUAAGUC	0.5	7.333	1	24	3294	3317	Cleavage	1	□	□	□
LOC_Os02g07960	LOC_Os02g07960.4|12002.m33345|cDNA	osa-MIR812n	ACGGAAAAUCAUGGCUGCACUUAA	ATP binding protein, putative, expressed [PFAM]	UUAAGUGUAGCCAUGAUUUUCCGU	0.5	19.16	1	24	3461	3484	Cleavage	1	□	□	□
LOC_Os03g08720	LOC_Os03g08720.1|12003.m06379|cDNA	osa-MIR812n	ACGGAAAAUCAUGGCUGCACUUAA	agmatine coumaroyltransferase, putative, expressed [PFAM]	UUAAGUGUAGUCGUGGUUUUUCGU	2.5	14.478	1	24	1529	1552	Cleavage	1	□	□	□
LOC_Os04g54560	LOC_Os04g54560.1|12004.m10347|cDNA	osa-MIR812n	ACGGAAAAUCAUGGCUGCACUUAA	transferase, putative, expressed [PFAM]	UUAAGUGCAACUAUGAGUUUCUGU	3	14.739	1	24	1412	1435	Cleavage	1	□	□	□
LOC_Os04g43910	LOC_Os04g43910.1|12004.m09350|cDNA	osa-MIR160e	UGCCUGGCUCCCUGUAUGCCG	auxin response factor 16, putative, expressed [PFAM]	AGGCAUACAGGGAGCCAGGCA	1	23.141	1	21	1344	1364	Cleavage	1	■	■	■
LOC_Os04g59430	LOC_Os04g59430.1|12004.m10819|cDNA	osa-MIR160e	UGCCUGGCUCCCUGUAUGCCG	B3 DNA binding domain containing protein, expressed [PFAM]	UGACAUUCAGGGAGCCAGGCA	2.5	17.092	1	21	1334	1354	Cleavage	1	□	□	■
LOC_Os09g29160	LOC_Os09g29160.1|12009.m06067|cDNA	osa-MIR160e	UGCCUGGCUCCCUGUAUGCCG	expressed protein [PFAM]	UGGCAUGCAGGGAGCCAGGGA	2.5	24.794	1	21	1451	1471	Cleavage	1	□	□	□
LOC_Os10g33940	LOC_Os10g33940.1|12010.m06222|cDNA	osa-MIR160e	UGCCUGGCUCCCUGUAUGCCG	auxin response factor 16, putative, expressed [PFAM]	AGGCAUACAGGGAGCCAGGCA	1	19.716	1	21	1635	1655	Cleavage	1	■	■	■
LOC_Os04g40780	LOC_Os04g40780.1|12004.m09058|cDNA	osa-MIR164a-b-f	UGGAGAAGCAGGGCACGUGCA	F-box domain containing protein [PFAM]	UGCACGGGCCUCGCUUCUCCG	3	22.445	1	21	474	494	Translation	1	□	□	□
LOC_Os06g23650	LOC_Os06g23650.1|12006.m07017|cDNA	osa-MIR164a-b-f	UGGAGAAGCAGGGCACGUGCA	CUC2, putative, expressed [PFAM] 79-453 PF02365.8 No apical meristem (NAM) protein;	AGCUCGUGCCCUGCUUCUCCA	2	16.58	1	21	794	814	Cleavage	1	□	■	■
LOC_Os06g46270	LOC_Os06g46270.1|12006.m09153|cDNA	osa-MIR164a-b-f	UGGAGAAGCAGGGCACGUGCA	NAC domain-containing protein 21/22, putative, expressed [PFAM] 326-745 PF02365.8 No apical meristem (NAM) protein;	AGCAAGUGCCCUGCUUCUCCA	2	20.065	1	21	954	974	Cleavage	1	■	□	■
LOC_Os12g05260	LOC_Os12g05260.1|12012.m04520|cDNA	osa-MIR164a-b-f	UGGAGAAGCAGGGCACGUGCA	phytosulfokines 5 precursor, putative, expressed [PFAM]	UGCUCUUGCCCUGCUUCUCCU	3	17.837	1	21	202	222	Cleavage	1	□	■	■
LOC_Os12g41680	LOC_Os12g41680.1|12012.m07949|cDNA	osa-MIR164a-b-f	UGGAGAAGCAGGGCACGUGCA	NAC domain-containing protein 21/22, putative, expressed [PFAM] 259-648 PF02365.8 No apical meristem (NAM) protein;	AGCAAGUGCCCUGCUUCUCCA	2	19.51	1	21	911	931	Cleavage	1	■	■	■
LOC_Os03g47310	LOC_Os03g47310.1|12003.m09744|cDNA	osa-MIR164d	UGGAGAAGCAGGGCACGUGCU	transposon protein, putative, CACTA, En/Spm sub-class [PFAM]	AUCACGUGCCUUGUUUCUCCC	3	19.374	1	21	43	63	Cleavage	1	□	□	□
LOC_Os05g25960	LOC_Os05g25960.1|12005.m06887|cDNA	osa-MIR164d	UGGAGAAGCAGGGCACGUGCU	no apical meristem protein [PFAM]	AGUACGUGCUCAGCUUCUUCG	3	23.596	1	21	368	388	Translation	1	□	□	□
LOC_Os06g23650	LOC_Os06g23650.1|12006.m07017|cDNA	osa-MIR164d	UGGAGAAGCAGGGCACGUGCU	CUC2, putative, expressed [PFAM] 79-453 PF02365.8 No apical meristem (NAM) protein;	AGCUCGUGCCCUGCUUCUCCA	1	16.58	1	21	794	814	Cleavage	1	□	■	■
LOC_Os06g46270	LOC_Os06g46270.1|12006.m09153|cDNA	osa-MIR164d	UGGAGAAGCAGGGCACGUGCU	NAC domain-containing protein 21/22, putative, expressed [PFAM] 326-745 PF02365.8 No apical meristem (NAM) protein;	AGCAAGUGCCCUGCUUCUCCA	1	20.065	1	21	954	974	Cleavage	1	■	□	■
LOC_Os12g41680	LOC_Os12g41680.1|12012.m07949|cDNA	osa-MIR164d	UGGAGAAGCAGGGCACGUGCU	NAC domain-containing protein 21/22, putative, expressed [PFAM] 259-648 PF02365.8 No apical meristem (NAM) protein;	AGCAAGUGCCCUGCUUCUCCA	1	19.51	1	21	911	931	Cleavage	1	■	■	■
LOC_Os03g47310	LOC_Os03g47310.1|12003.m09744|cDNA	osa-MIR164e	UGGAGAAGCAGGGCACGUGAG	transposon protein, putative, CACTA, En/Spm sub-class [PFAM]	AUCACGUGCCUUGUUUCUCCC	3	19.374	1	21	43	63	Cleavage	1	□	□	□
LOC_Os06g05760	LOC_Os06g05760.1|12006.m05302|cDNA	osa-MIR164e	UGGAGAAGCAGGGCACGUGAG	ubiquitin family protein [PFAM]	CUCGCAUGUCCUGCUUCUCCU	3	21.653	1	21	207	227	Cleavage	1	□	□	□
LOC_Os06g23650	LOC_Os06g23650.1|12006.m07017|cDNA	osa-MIR164e	UGGAGAAGCAGGGCACGUGAG	CUC2, putative, expressed [PFAM] 79-453 PF02365.8 No apical meristem (NAM) protein;	AGCUCGUGCCCUGCUUCUCCA	3	16.58	1	21	794	814	Cleavage	1	□	■	■
LOC_Os06g46270	LOC_Os06g46270.1|12006.m09153|cDNA	osa-MIR164e	UGGAGAAGCAGGGCACGUGAG	NAC domain-containing protein 21/22, putative, expressed [PFAM] 326-745 PF02365.8 No apical meristem (NAM) protein;	AGCAAGUGCCCUGCUUCUCCA	3	20.065	1	21	954	974	Cleavage	1	■	□	■
LOC_Os07g12620	LOC_Os07g12620.1|12007.m05714|cDNA	osa-MIR164e	UGGAGAAGCAGGGCACGUGAG	hypothetical protein [PFAM]	CUCGCAUGUCCUGCUUCUCCC	3	24.898	1	21	156	176	Cleavage	1	□	□	□
LOC_Os09g32920	LOC_Os09g32920.1|12009.m06378|cDNA	osa-MIR164e	UGGAGAAGCAGGGCACGUGAG	hypothetical protein [PFAM]	CUCCGGUGCCCUGCUUCUUCA	2.5	20.777	1	21	402	422	Cleavage	1	□	□	□
LOC_Os10g42090	LOC_Os10g42090.2|12010.m06966|cDNA	osa-MIR164e	UGGAGAAGCAGGGCACGUGAG	expressed protein [PFAM]	UUUGUGUGCCAUGCUUCUCCA	3	16.607	1	21	1187	1207	Translation	1	□	□	□
LOC_Os12g41680	LOC_Os12g41680.1|12012.m07949|cDNA	osa-MIR164e	UGGAGAAGCAGGGCACGUGAG	NAC domain-containing protein 21/22, putative, expressed [PFAM] 259-648 PF02365.8 No apical meristem (NAM) protein;	AGCAAGUGCCCUGCUUCUCCA	3	19.51	1	21	911	931	Cleavage	1	■	■	■
LOC_Os02g29660	LOC_Os02g29660.1|12002.m08109|cDNA	osa-MIR166i-j	UCUCGGAUCAGGCUUCAUUCC	retrotransposon protein, putative, Ty3-gypsy subclass [PFAM]	GGAAUGAAGCCGAAUUCGGGA	3	17.411	1	21	1349	1369	Translation	1	□	□	□
LOC_Os04g05700	LOC_Os04g05700.1|12004.m05870|cDNA	osa-MIR166i-j	UCUCGGAUCAGGCUUCAUUCC	expressed protein [PFAM]	GGGAUUGAGCCUGAUCUGAGA	2.5	23.557	1	21	1840	1860	Cleavage	1	□	□	□
LOC_Os01g63290	LOC_Os01g63290.1|12001.m12445|cDNA	osa-MIR167a-b-c	UGAAGCUGCCAGCAUGAUCUA	sialin, putative, expressed [PFAM]	UGGGUCAUGAUGGCAGUUUUA	3	19.366	1	21	1210	1230	Cleavage	1	□	□	□
LOC_Os01g63290	LOC_Os01g63290.2|12001.m42757|cDNA	osa-MIR167a-b-c	UGAAGCUGCCAGCAUGAUCUA	sialin, putative, expressed [PFAM]	UGGGUCAUGAUGGCAGUUUUA	3	19.366	1	21	830	850	Cleavage	1	□	□	□
LOC_Os07g29820	LOC_Os07g29820.1|12007.m07253|cDNA	osa-MIR167a-b-c	UGAAGCUGCCAGCAUGAUCUA	NBS-LRR disease resistance protein, putative, expressed [PFAM]	UAGAUCAUGCUGACAGCCUCA	2.5	13.885	1	21	2869	2889	Translation	1	■	□	■
LOC_Os07g29820	LOC_Os07g29820.1|12007.m07253|cDNA	osa-MIR167d-e-f-g-h-i-j	UGAAGCUGCCAGCAUGAUCUG	NBS-LRR disease resistance protein, putative, expressed [PFAM]	UAGAUCAUGCUGACAGCCUCA	3	13.885	1	21	2869	2889	Translation	1	■	□	■
LOC_Os10g20990	LOC_Os10g20990.1|12010.m05119|cDNA	osa-MIR169b-c	CAGCCAAGGAUGACUUGCCGG	ribosomal protein S12 containing protein [PFAM]	UUGGUACGUCAUCCUUGGUUG	3	19.021	1	21	1084	1104	Cleavage	1	□	□	□
LOC_Os02g44360	LOC_Os02g44360.1|12002.m09476|cDNA	osa-MIR171b-c-d-e-f	UGAUUGAGCCGUGCCAAUAUC	SCARECROW gene regulator, putative, expressed [PFAM]	GAUAUUGGCGCGGCUCAAUCA	0.5	24.661	1	21	1351	1371	Cleavage	1	■	■	■
LOC_Os05g34460	LOC_Os05g34460.1|12005.m07677|cDNA	osa-MIR171b-c-d-e-f	UGAUUGAGCCGUGCCAAUAUC	protease Do-like 4, mitochondrial precursor, putative, expressed [PFAM]	GAUAUUAGCACGGUUCAAUUU	3	13.427	1	21	1957	1977	Cleavage	1	□	□	□
LOC_Os06g01620	LOC_Os06g01620.1|12006.m04899|cDNA	osa-MIR171b-c-d-e-f	UGAUUGAGCCGUGCCAAUAUC	scarecrow-like 6, putative, expressed [PFAM]	GAUAUUGGCGCGGCUCAAUCA	0.5	21.203	1	21	456	476	Cleavage	1	□	□	□
LOC_Os09g38330	LOC_Os09g38330.1|12009.m06774|cDNA	osa-MIR171b-c-d-e-f	UGAUUGAGCCGUGCCAAUAUC	expressed protein [PFAM]	GGUAUUGGCAUUGCUCAAUUA	2.5	23.894	1	21	1488	1508	Translation	1	□	□	□
LOC_Os02g05244	LOC_Os02g05244.1|12002.m33284|cDNA	osa-MIR1850	UGGAAAGUUGGGAGAUUGGGG	expressed protein [PFAM]	CUCUCAACUCCCAACUUUCCA	3	1.987	1	21	985	1005	Cleavage	1	□	□	□
LOC_Os03g46440	LOC_Os03g46440.1|12003.m35576|cDNA	osa-MIR1850	UGGAAAGUUGGGAGAUUGGGG	regulatory protein NPR1, putative, expressed [PFAM] 1712-2287 PF12313.1 NPR1/NIM1 like defence protein C terminal;	CCCUAAACUUCCAACUUUCUA	2.5	2.864	1	21	2829	2849	Cleavage	1	□	□	□
LOC_Os03g63260	LOC_Os03g63260.2|12003.m101574|cDNA	osa-MIR1850	UGGAAAGUUGGGAGAUUGGGG	methyltransferase small domain, putative, expressed [PFAM]	CCCCAUAUUCCCAACUUUCCA	2.5	7.804	1	21	281	301	Cleavage	1	□	□	□
LOC_Os03g63260	LOC_Os03g63260.3|12003.m101575|cDNA	osa-MIR1850	UGGAAAGUUGGGAGAUUGGGG	methyltransferase small domain, putative, expressed [PFAM]	CCCCAUAUUCCCAACUUUCCA	2.5	8.258	1	21	199	219	Cleavage	1	□	□	□
LOC_Os04g33510	LOC_Os04g33510.1|12004.m08446|cDNA	osa-MIR1850	UGGAAAGUUGGGAGAUUGGGG	expressed protein [PFAM]	CCCCCAACUUCCAACUUUCCA	2.5	1.694	1	21	898	918	Cleavage	1	□	□	□
LOC_Os04g33510	LOC_Os04g33510.2|12004.m35303|cDNA	osa-MIR1850	UGGAAAGUUGGGAGAUUGGGG	expressed protein [PFAM]	CCCCCAACUUCCAACUUUCCA	2.5	1.694	1	21	903	923	Cleavage	1	□	□	□
LOC_Os04g47410	LOC_Os04g47410.2|12004.m35416|cDNA	osa-MIR1850	UGGAAAGUUGGGAGAUUGGGG	metal ion binding protein, putative, expressed [PFAM] 672-833 PF01529.13 DHHC zinc finger domain;	CCCCCAACUCCUAACUUUCCA	2.5	9.85	1	21	1315	1335	Cleavage	1	□	□	■
LOC_Os04g47410	LOC_Os04g47410.5|12004.m101619|cDNA	osa-MIR1850	UGGAAAGUUGGGAGAUUGGGG	metal ion binding protein, putative, expressed [PFAM] 652-813 PF01529.13 DHHC zinc finger domain;	CCCCCAACUCCUAACUUUCCA	2.5	9.85	1	21	1295	1315	Cleavage	1	□	□	■
LOC_Os08g04650	LOC_Os08g04650.1|12008.m04608|cDNA	osa-MIR1850	UGGAAAGUUGGGAGAUUGGGG	pectinesterase inhibitor domain containing protein, expressed [PFAM]	CCUCAUAUUCCCAACUUUCCA	3	6.111	1	21	702	722	Cleavage	1	□	□	□
LOC_Os10g36650	LOC_Os10g36650.1|12010.m06471|cDNA	osa-MIR1850	UGGAAAGUUGGGAGAUUGGGG	actin-2, putative, expressed [PFAM]	CCUCAAGCUCUCAACUUUCCA	2	12.483	1	21	3	23	Cleavage	1	□	□	□
LOC_Os02g30730	LOC_Os02g30730.1|12002.m08216|cDNA	osa-MIR1862e	CUAGAUUUGUUUAUUUUGGGACGG	SART-1 family protein, expressed [PFAM]	CUGUCCCAUAAAAAACAAAUCUAG	2.5	18.525	1	24	2707	2730	Cleavage	1	□	□	□
LOC_Os02g30730	LOC_Os02g30730.2|12002.m33695|cDNA	osa-MIR1862e	CUAGAUUUGUUUAUUUUGGGACGG	SART-1 family protein, expressed [PFAM]	CUGUCCCAUAAAAAACAAAUCUAG	2.5	18.525	1	24	2783	2806	Cleavage	1	□	□	□
LOC_Os02g30730	LOC_Os02g30730.3|12002.m33696|cDNA	osa-MIR1862e	CUAGAUUUGUUUAUUUUGGGACGG	SART-1 family protein, expressed [PFAM]	CUGUCCCAUAAAAAACAAAUCUAG	2.5	18.525	1	24	2620	2643	Cleavage	1	□	□	□
LOC_Os02g30730	LOC_Os02g30730.4|12002.m33697|cDNA	osa-MIR1862e	CUAGAUUUGUUUAUUUUGGGACGG	SART-1 family protein, expressed [PFAM]	CUGUCCCAUAAAAAACAAAUCUAG	2.5	18.525	1	24	2696	2719	Cleavage	1	□	□	□
LOC_Os03g51230	LOC_Os03g51230.1|12003.m10104|cDNA	osa-MIR1862e	CUAGAUUUGUUUAUUUUGGGACGG	chromatin complex subunit A101, putative, expressed [PFAM]	UCGUCCCAUAAAAAAUAAAUCUAG	3	11.081	1	24	3071	3094	Cleavage	1	□	□	□
LOC_Os03g51230	LOC_Os03g51230.2|12003.m101476|cDNA	osa-MIR1862e	CUAGAUUUGUUUAUUUUGGGACGG	chromatin complex subunit A101, putative, expressed [PFAM]	UCGUCCCAUAAAAAAUAAAUCUAG	3	11.081	1	24	3180	3203	Cleavage	1	□	□	□
LOC_Os01g25330	LOC_Os01g25330.1|12001.m08998|cDNA	osa-MIR396d-e-f	UCCACAGGCUUUCUUGAACUG	SAC9, putative, expressed [PFAM]	CAGUUCAGGAAAUUUUGUGGA	2.5	19.535	1	21	1038	1058	Translation	1	□	□	□
LOC_Os01g25330	LOC_Os01g25330.2|12001.m43009|cDNA	osa-MIR396d-e-f	UCCACAGGCUUUCUUGAACUG	SAC9, putative, expressed [PFAM]	CAGUUCAGGAAAUUUUGUGGA	2.5	19.535	1	21	1038	1058	Translation	1	□	□	□
LOC_Os01g25330	LOC_Os01g25330.3|12001.m150579|cDNA	osa-MIR396d-e-f	UCCACAGGCUUUCUUGAACUG	SAC9, putative, expressed [PFAM]	CAGUUCAGGAAAUUUUGUGGA	2.5	19.535	1	21	1038	1058	Translation	1	□	□	□
LOC_Os02g47280	LOC_Os02g47280.1|12002.m33827|cDNA	osa-MIR396d-e-f	UCCACAGGCUUUCUUGAACUG	growth-regulating factor, putative, expressed [PFAM] 557-688 PF08879.3 WRC;	CCGUUCAAGAAAGCCUGUGGA	1	24.559	1	21	667	687	Cleavage	1	■	■	■
LOC_Os02g47280	LOC_Os02g47280.2|12002.m09763|cDNA	osa-MIR396d-e-f	UCCACAGGCUUUCUUGAACUG	growth-regulating factor, putative, expressed [PFAM] 460-591 PF08879.3 WRC;	CCGUUCAAGAAAGCCUGUGGA	1	24.559	1	21	570	590	Cleavage	1	■	■	■
LOC_Os02g53690	LOC_Os02g53690.1|12002.m10398|cDNA	osa-MIR396d-e-f	UCCACAGGCUUUCUUGAACUG	atGRF5, putative, expressed [PFAM] 460-597 PF08879.3 WRC;	CCGUUCAAGAAAGCCUGUGGA	1	17.56	1	21	570	590	Cleavage	1	■	■	■
LOC_Os03g47140	LOC_Os03g47140.1|12003.m09727|cDNA	osa-MIR396d-e-f	UCCACAGGCUUUCUUGAACUG	atGRF2, putative, expressed [PFAM] 837-968 PF08879.3 WRC;	CCGUUCAAGAAAGCCUGUGGA	1	14.61	1	21	947	967	Cleavage	1	■	■	■
LOC_Os03g51970	LOC_Os03g51970.1|12003.m10176|cDNA	osa-MIR396d-e-f	UCCACAGGCUUUCUUGAACUG	growth-regulating factor 1, putative, expressed [PFAM] 309-440 PF08879.3 WRC;	CCGUUCAAGAAAGCAUGUGGA	2.5	24.155	1	21	419	439	Cleavage	1	■	■	■
LOC_Os04g24190	LOC_Os04g24190.1|12004.m07552|cDNA	osa-MIR396d-e-f	UCCACAGGCUUUCUUGAACUG	growth-regulating factor 1, putative [PFAM]	CCUUUCAAGAAAGCCUGUGGA	3	24.31	1	21	827	847	Cleavage	1	□	□	□
LOC_Os04g48510	LOC_Os04g48510.1|12004.m09787|cDNA	osa-MIR396d-e-f	UCCACAGGCUUUCUUGAACUG	transcription activator, putative, expressed [PFAM] 748-885 PF08879.3 WRC;	CCGUUCAAGAAAGCCUAUGGA	2.5	20.501	1	21	858	878	Cleavage	1	□	□	■
LOC_Os04g51190	LOC_Os04g51190.1|12004.m35444|cDNA	osa-MIR396d-e-f	UCCACAGGCUUUCUUGAACUG	growth-regulating factor, putative, expressed [PFAM] 425-556 PF08879.3 WRC;	CCGUUCAAGAAAGCCUGUGGA	1	20.242	1	21	535	555	Cleavage	1	■	■	■
LOC_Os04g51190	LOC_Os04g51190.2|12004.m35445|cDNA	osa-MIR396d-e-f	UCCACAGGCUUUCUUGAACUG	growth-regulating factor, putative, expressed [PFAM] 425-556 PF08879.3 WRC;	CCGUUCAAGAAAGCCUGUGGA	1	20.242	1	21	535	555	Cleavage	1	■	■	■
LOC_Os04g51190	LOC_Os04g51190.3|12004.m10015|cDNA	osa-MIR396d-e-f	UCCACAGGCUUUCUUGAACUG	growth-regulating factor, putative, expressed [PFAM] 425-556 PF08879.3 WRC;	CCGUUCAAGAAAGCCUGUGGA	1	20.242	1	21	535	555	Cleavage	1	■	■	■
LOC_Os06g02560	LOC_Os06g02560.1|12006.m091581|cDNA	osa-MIR396d-e-f	UCCACAGGCUUUCUUGAACUG	growth-regulating factor, putative, expressed [PFAM] 495-626 PF08879.3 WRC;	CCGUUCAAGAAAGCCUGUGGA	1	17.86	1	21	605	625	Cleavage	1	■	■	■
LOC_Os06g02560	LOC_Os06g02560.2|12006.m31960|cDNA	osa-MIR396d-e-f	UCCACAGGCUUUCUUGAACUG	growth-regulating factor, putative, expressed [PFAM] 495-626 PF08879.3 WRC;	CCGUUCAAGAAAGCCUGUGGA	1	17.86	1	21	605	625	Cleavage	1	■	■	■
LOC_Os06g02560	LOC_Os06g02560.3|12006.m04989|cDNA	osa-MIR396d-e-f	UCCACAGGCUUUCUUGAACUG	growth-regulating factor, putative, expressed [PFAM] 503-634 PF08879.3 WRC;	CCGUUCAAGAAAGCCUGUGGA	1	17.86	1	21	613	633	Cleavage	1	■	■	■
LOC_Os06g10310	LOC_Os06g10310.1|12006.m05749|cDNA	osa-MIR396d-e-f	UCCACAGGCUUUCUUGAACUG	growth-regulating factor 1, putative [PFAM] 172-303 PF08879.3 WRC;	CCGUUCAAGAAAGCCUGUGGA	1	17.97	1	21	282	302	Cleavage	1	□	■	■
LOC_Os12g29980	LOC_Os12g29980.1|12012.m06812|cDNA	osa-MIR396d-e-f	UCCACAGGCUUUCUUGAACUG	atGRF2, putative, expressed [PFAM] 617-748 PF08879.3 WRC;	CCGUUCAAGAAAGCAUGUGGA	2.5	15.862	1	21	727	747	Cleavage	1	■	■	■
LOC_Os12g29980	LOC_Os12g29980.2|12012.m073831|cDNA	osa-MIR396d-e-f	UCCACAGGCUUUCUUGAACUG	atGRF2, putative, expressed [PFAM] 622-753 PF08879.3 WRC;	CCGUUCAAGAAAGCAUGUGGA	2.5	15.862	1	21	732	752	Cleavage	1	■	■	■
LOC_Os01g36910	LOC_Os01g36910.1|12001.m09987|cDNA	osa-MIR3979	UCUCUCUCUCCCUUGAAGGC	Transposable element protein, putative, MuDR [PFAM] 1-171 PF09322.3 Domain of unknown function (DUF1979);	GCUUUUGAGGGGGAGAGAGU	3	17.815	1	20	286	305	Cleavage	1	□	□	□
LOC_Os01g49180	LOC_Os01g49180.1|12001.m11105|cDNA	osa-MIR3979	UCUCUCUCUCCCUUGAAGGC	ATP binding protein, putative, expressed [PFAM]	GUCUUCAAGAGAGAGAGGGA	2	21.709	1	20	3303	3322	Translation	1	□	□	□
LOC_Os02g41810	LOC_Os02g41810.1|12002.m09218|cDNA	osa-MIR3979	UCUCUCUCUCCCUUGAAGGC	hypothetical protein [PFAM]	GCCUUGGAGGGAGGGAGAGG	2.5	18.801	1	20	108	127	Cleavage	1	□	□	□
LOC_Os03g64415	LOC_Os03g64415.1|12003.m11302|cDNA	osa-MIR3979	UCUCUCUCUCCCUUGAAGGC	kinesin-1, putative [PFAM]	GCCUUCGGGAGAGAGAGAGC	3	20.056	1	20	200	219	Translation	1	□	□	□
LOC_Os04g12060	LOC_Os04g12060.1|12004.m06449|cDNA	osa-MIR3979	UCUCUCUCUCCCUUGAAGGC	retrotransposon, putative, centromere-specific [PFAM]	GACUUCAAGGGAGAGGGGGC	3	13.868	1	20	682	701	Cleavage	1	□	□	□
LOC_Os04g54474	LOC_Os04g54474.1|12004.m10338|cDNA	osa-MIR3979	UCUCUCUCUCCCUUGAAGGC	transcription factor TGA4, putative, expressed [PFAM]	GCCUACGAGCGAGAGAGAGA	2.5	19.679	1	20	23	42	Translation	1	□	□	□
LOC_Os06g06750	LOC_Os06g06750.1|12006.m05400|cDNA	osa-MIR3979	UCUCUCUCUCCCUUGAAGGC	MADS-box transcription factor 5, putative, expressed [PFAM] 500-745 PF01486.10 K-box region; 245-397 PF00319.11 SRF-type transcription factor (DNA-binding and dimerisation domain);	GACUGCAAGGGAGAGGGAGA	2.5	18.576	1	20	99	118	Cleavage	1	□	□	□
LOC_Os06g13370	LOC_Os06g13370.1|12006.m06052|cDNA	osa-MIR3979	UCUCUCUCUCCCUUGAAGGC	conserved hypothetical protein [PFAM]	GUCUCCAAGGAAGAGAGAGA	2.5	15.284	1	20	406	425	Translation	1	□	□	□
LOC_Os06g37570	LOC_Os06g37570.1|12006.m08292|cDNA	osa-MIR3979	UCUCUCUC-UCCCUUGAAGGC	expressed protein [PFAM]	GCUUUCAGGGGAUGAGAGAGA	3	20.352	1	20	1159	1179	Translation	1	□	□	□
LOC_Os10g30150	LOC_Os10g30150.1|12010.m05877|cDNA	osa-MIR3979	UCUCUCUCUCCCUUGAAGGC	ethylene-responsive protein, putative, expressed [PFAM]	GCUUUCGAGGGGGAAAGAGA	3	17.34	1	20	655	674	Cleavage	1	□	□	□
LOC_Os10g30150	LOC_Os10g30150.2|12010.m065271|cDNA	osa-MIR3979	UCUCUCUCUCCCUUGAAGGC	ethylene-responsive protein, putative, expressed [PFAM]	GCUUUCGAGGGGGAAAGAGA	3	17.34	1	20	734	753	Cleavage	1	□	□	□
LOC_Os10g42400	LOC_Os10g42400.1|12010.m06992|cDNA	osa-MIR3979	UCUCUCUCUCCCUUGAAGGC	expressed protein [PFAM]	GCCUUUGAGGGAGAGAGAGG	1.5	23.587	1	20	588	607	Cleavage	1	□	□	□
LOC_Os12g01970	LOC_Os12g01970.1|12012.m04200|cDNA	osa-MIR3979	UCUCUCUCUCCCUUGAAGGC	conserved hypothetical protein [PFAM]	GCCUGCGAGAGAGAGAGAGA	2.5	23.471	1	20	762	781	Translation	1	□	□	□
LOC_Os01g52290	LOC_Os01g52290.1|12001.m11403|cDNA	osa-MIR3979	CUUCGGGGGAGGAGAGAAGC	expressed protein [PFAM]	GUUUUUCUUCUCUCCUGAAG	2.5	19.683	1	20	306	325	Cleavage	1	□	□	□
LOC_Os01g61170	LOC_Os01g61170.1|12001.m12244|cDNA	osa-MIR3979	CUUCGGGGGAGGAGAGAAGC	prenylated Rab receptor 2, putative [PFAM]	GCUGCUCUCCUUCCUCGGGG	3	24.407	1	20	534	553	Cleavage	1	□	□	□
LOC_Os01g66890	LOC_Os01g66890.1|12001.m12794|cDNA	osa-MIR3979	CUUCGGGGGAGGAGAGAAGC	protein binding protein, putative, expressed [PFAM]	GCUUCUCUCCUCUUCUGAAU	2.5	15.179	1	20	53	72	Cleavage	1	□	□	□
LOC_Os01g66890	LOC_Os01g66890.2|12001.m42784|cDNA	osa-MIR3979	CUUCGGGGGAGGAGAGAAGC	protein binding protein, putative, expressed [PFAM]	GCUUCUCUCCUCUUCUGAAU	2.5	16.973	1	20	49	68	Cleavage	1	□	□	□
LOC_Os01g66890	LOC_Os01g66890.3|12001.m43320|cDNA	osa-MIR3979	CUUCGGGGGAGGAGAGAAGC	protein binding protein, putative, expressed [PFAM]	GCUUCUCUCCUCUUCUGAAU	2.5	15.179	1	20	53	72	Cleavage	1	□	□	□
LOC_Os02g08220	LOC_Os02g08220.1|12002.m06168|cDNA	osa-MIR3979	CUUCGGGGGAGGAGAGAAGC	expressed protein [PFAM]	GCUUCUCUCCUCACCAGAAG	2.5	18.245	1	20	54	73	Cleavage	1	□	□	□
LOC_Os02g26230	LOC_Os02g26230.1|12002.m07767|cDNA	osa-MIR3979	CUUCGGGGGAGGAGAGAAGC	retrotransposon protein, putative, unclassified [PFAM]	GCCUCCCUCCUCCUCCGAAG	2.5	18.375	1	20	243	262	Cleavage	1	□	□	□
LOC_Os02g53770	LOC_Os02g53770.1|12002.m10406|cDNA	osa-MIR3979	CUUCGGGGGAGGAGAGAAGC	isoleucyl-tRNA synthetase, putative, expressed [PFAM]	UCUUCUCUUAUCCCCCGGAG	3	24.328	1	20	42	61	Translation	1	□	□	□
LOC_Os03g03450	LOC_Os03g03450.1|12003.m05878|cDNA	osa-MIR3979	CUUCGGGGGAGGAGAGAAGC	anthranilate phosphoribosyltransferase, chloroplast precursor, putative, expressed [PFAM]	GCUUCUCUCUUCCUCUGAAG	1.5	15.052	1	20	25	44	Cleavage	1	□	□	□
LOC_Os03g03450	LOC_Os03g03450.2|12003.m34993|cDNA	osa-MIR3979	CUUCGGGGGAGGAGAGAAGC	anthranilate phosphoribosyltransferase, chloroplast precursor, putative, expressed [PFAM]	GCUUCUCUCUUCCUCUGAAG	1.5	15.052	1	20	25	44	Cleavage	1	□	□	□
LOC_Os03g28350	LOC_Os03g28350.1|12003.m08154|cDNA	osa-MIR3979	CUUCGGGGGAGGAGAGAAGC	hypothetical protein [PFAM]	GCUUCUCUCCUCCCACGACG	3	12.32	1	20	446	465	Cleavage	1	□	□	□
LOC_Os03g44780	LOC_Os03g44780.1|12003.m09514|cDNA	osa-MIR3979	CUUCGGGGGAGGAGAGAAGC	GTP binding protein, putative, expressed [PFAM]	CCUCCUCUCCUCCCUCGAGG	3	10.466	1	20	666	685	Cleavage	1	□	□	□
LOC_Os05g13790	LOC_Os05g13790.1|12005.m05793|cDNA	osa-MIR3979	CUUCGGGGGAGGAGAGAAGC	expressed protein [PFAM]	GCUUCUGUUCUUCCUCGAAG	2.5	20.424	1	20	1162	1181	Cleavage	1	□	□	□
LOC_Os06g39360	LOC_Os06g39360.1|12006.m08474|cDNA	osa-MIR3979	CUUCGGGGGAGGAGAGAAGC	NBS-LRR disease resistance protein, putative [PFAM]	GCUGCUCUCCUCCCUCGAGG	2	20.785	1	20	4029	4048	Cleavage	1	□	□	□
LOC_Os08g05640	LOC_Os08g05640.1|12008.m04707|cDNA	osa-MIR3979	CUUCGGGGGAGGAGAGAAGC	lipid binding protein, putative, expressed [PFAM]	CCUUCUCUCCUUCCCCGGAA	3	15.406	1	20	74	93	Cleavage	1	□	□	□
LOC_Os08g05640	LOC_Os08g05640.2|12008.m26580|cDNA	osa-MIR3979	CUUCGGGGGAGGAGAGAAGC	lipid binding protein, putative, expressed [PFAM]	CCUUCUCUCCUUCCCCGGAA	3	15.406	1	20	74	93	Cleavage	1	□	□	□
LOC_Os08g34710	LOC_Os08g34710.1|12008.m07460|cDNA	osa-MIR3979	CUUCGGGGGAGGAGAGAAGC	hypothetical protein [PFAM]	GCAUCUCUCCUUCCUCGAAA	3	19.75	1	20	99	118	Cleavage	1	□	□	□
LOC_Os12g21680	LOC_Os12g21680.1|12012.m06013|cDNA	osa-MIR3979	CUUCGGGGGAGGAGAGAAGC	retrotransposon protein, putative, unclassified [PFAM]	GCCUCCCUCCUCCUCCGAAG	2.5	22.345	1	20	380	399	Cleavage	1	□	□	□
LOC_Os01g44330	LOC_Os01g44330.1|12001.m10689|cDNA	osa-MIR397b	UUGAGUGCAGCGUUGAUGAACC	L-ascorbate oxidase precursor, putative, expressed [PFAM] 136-435 PF07732.8 Multicopper oxidase;	GGAUCAUCAACGCUGCAGUCAA	2.5	13.923	1	22	677	698	Cleavage	1	□	□	□
LOC_Os01g62490	LOC_Os01g62490.1|12001.m12371|cDNA	osa-MIR397b	UUGAGUGCAGCGUUGAUGAACC	L-ascorbate oxidase precursor, putative, expressed [PFAM]	GGCUCAUCAACGCUGCGCUCAA	1.5	22.233	1	22	757	778	Cleavage	1	□	□	□
LOC_Os01g63180	LOC_Os01g63180.1|12001.m12435|cDNA	osa-MIR397b	UUGAGUGCAGCGUUGAUGAACC	L-ascorbate oxidase precursor, putative, expressed [PFAM]	GGAUCAUCAACGCUGCGCUCAA	1.5	17.29	1	22	674	695	Cleavage	1	□	□	□
LOC_Os01g63190	LOC_Os01g63190.1|12001.m12436|cDNA	osa-MIR397b	UUGAGUGCAGCGUUGAUGAACC	L-ascorbate oxidase precursor, putative, expressed [PFAM]	GGGUCAUCAACGCUGGACUCAA	2.5	18.147	1	22	750	771	Cleavage	1	□	□	□
LOC_Os01g63190	LOC_Os01g63190.2|12001.m43513|cDNA	osa-MIR397b	UUGAGUGCAGCGUUGAUGAACC	L-ascorbate oxidase precursor, putative, expressed [PFAM]	GGGUCAUCAACGCUGGACUCAA	2.5	18.147	1	22	876	897	Cleavage	1	□	□	□
LOC_Os01g63190	LOC_Os01g63190.3|12001.m43277|cDNA	osa-MIR397b	UUGAGUGCAGCGUUGAUGAACC	L-ascorbate oxidase precursor, putative, expressed [PFAM]	GGGUCAUCAACGCUGGACUCAA	2.5	18.268	1	22	724	745	Cleavage	1	□	□	□
LOC_Os03g16610	LOC_Os03g16610.1|12003.m07094|cDNA	osa-MIR397b	UUGAGUGCAGCGUUGAUGAACC	L-ascorbate oxidase precursor, putative, expressed [PFAM]	GGCUGAUCAACGCUGCGCUCAA	2.5	17.447	1	22	777	798	Cleavage	1	□	□	□
LOC_Os05g38410	LOC_Os05g38410.1|12005.m08020|cDNA	osa-MIR397b	UUGAGUGCAGCGUUGAUGAACC	L-ascorbate oxidase precursor, putative, expressed [PFAM]	GGCUCAUCAACGCUGCACUCAA	1	17.731	1	22	743	764	Cleavage	1	□	□	□
LOC_Os05g38420	LOC_Os05g38420.1|12005.m08021|cDNA	osa-MIR397b	UUGAGUGCAGCGUUGAUGAACC	L-ascorbate oxidase precursor, putative, expressed [PFAM]	GGCUCAUCAACGCUGCACUCAA	1	17.731	1	22	743	764	Cleavage	1	□	□	□
LOC_Os11g01730	LOC_Os11g01730.1|12011.m04374|cDNA	osa-MIR397b	UUGAGUGCAGCGUUGAUGAACC	L-ascorbate oxidase precursor, putative [PFAM] 133-435 PF07732.8 Multicopper oxidase;	GCUUCAUCAACGCCGCGCUCAA	2.5	14.634	1	22	668	689	Translation	1	□	□	□
LOC_Os11g48060	LOC_Os11g48060.1|12011.m08604|cDNA	osa-MIR397b	UUGAGUGCAGCGUUGAUGAACC	monocopper oxidase-like protein SKS1 precursor, putative, expressed [PFAM]	GGAUCAUCAACGCUGCACUGAA	2.5	14.39	1	22	1154	1175	Cleavage	1	■	□	□
LOC_Os12g01730	LOC_Os12g01730.1|12012.m04176|cDNA	osa-MIR397b	UUGAGUGCAGCGUUGAUGAACC	L-ascorbate oxidase precursor, putative, expressed [PFAM] 254-562 PF07732.8 Multicopper oxidase;	GCUUCAUCAACGCCGCGCUCAA	2.5	14.284	1	22	795	816	Translation	1	□	□	□
LOC_Os12g15530	LOC_Os12g15530.1|12012.m05513|cDNA	osa-MIR397b	UUGAGUGCAGCGUUGAUGAACC	retrotransposon protein, putative, unclassified, expressed [PFAM]	GGAUCAUCAACGCCGCGCUCAA	2.5	23.294	1	22	790	811	Translation	1	□	□	□
LOC_Os12g15680	LOC_Os12g15680.1|12012.m05528|cDNA	osa-MIR397b	UUGAGUGCAGCGUUGAUGAACC	L-ascorbate oxidase precursor, putative, expressed [PFAM]	GGAUCAUCAACGCUGCGCUCAA	1.5	12.914	1	22	743	764	Cleavage	1	□	□	□
LOC_Os02g06250	LOC_Os02g06250.1|12002.m05973|cDNA	osa-MIR408	CAGGGAUGAGGCAGAGCAUGG	phytosulfokine receptor precursor, putative, expressed [PFAM]	CUAUUCUCUGCCUCGUUCUUG	3	13.624	1	21	98	118	Cleavage	1	□	□	□
LOC_Os06g19130	LOC_Os06g19130.1|12006.m06576|cDNA	osa-MIR408	CAGGGAUGAGGCAGAGCAUGG	conserved hypothetical protein [PFAM]	CCGUGCUCUCCAUCAUCCUUG	3	23.089	1	21	66	86	Translation	1	□	□	□
LOC_Os07g29660	LOC_Os07g29660.1|12007.m07238|cDNA	osa-MIR408	CAGGGAUGAGGCAGAGCAUGG	hypothetical protein [PFAM]	CCAUGCUCGUCCUCAUCUCUG	2.5	12.948	1	21	66	86	Cleavage	1	□	□	□
LOC_Os02g07960	LOC_Os02g07960.4|12002.m33345|cDNA	osa-MIR812f-j	ACGGAUGAUUAAAGUUGGACACGG	ATP binding protein, putative, expressed [PFAM]	CCGUGCCCAACUUUAAUCGUCCGU	1.5	13.368	1	24	3481	3504	Cleavage	1	□	□	□
LOC_Os02g53180	LOC_Os02g53180.2|12002.m10347|cDNA	osa-MIR812f-j	ACGGAUGAUUAAAGUUGGACACGG	1-aminocyclopropane-1-carboxylate oxidase 1, putative, expressed [PFAM]	CCGCGUCCAACUUUGAUCGUCCGU	2	13.961	1	24	1365	1388	Cleavage	1	□	□	□
LOC_Os03g12610	LOC_Os03g12610.1|12003.m06711|cDNA	osa-MIR812f-j	ACGGAUGAUUAAAGUUGGACACGG	DNA polymerase I, putative, expressed [PFAM] 1193-1435 PF01367.13 5'-3' exonuclease, C-terminal SAM fold;	UCGUGUCCAACUUUGACUGUCCGU	3	9.24	1	24	2101	2124	Cleavage	1	□	□	□
LOC_Os03g50620	LOC_Os03g50620.1|12003.m10053|cDNA	osa-MIR812f-j	ACGGAUGAUUAAAGUUGGACACGG	ATP binding protein, putative, expressed [PFAM]	CCGCGUUCAACUUUGACCAUCCGU	3	9.36	1	24	1112	1135	Cleavage	1	□	□	■
LOC_Os01g69830	LOC_Os01g69830.1|12001.m13033|cDNA	osa-MIR156l	CGACAGAAGAGAGUGAGCAU	teosinte glume architecture 1, putative, expressed [PFAM]	GUGCUCUCUCUCUUCUGUCA	2.5	18.596	1	20	1153	1172	Cleavage	1	□	□	□
LOC_Os02g04680	LOC_Os02g04680.1|12002.m05816|cDNA	osa-MIR156l	CGACAGAAGAGAGUGAGCAU	squamosa promoter-binding-like protein 10, putative, expressed [PFAM] 1347-1580 PF03110.7 SBP domain;	AUGCUCUCUCUCUUCUGUCA	2	17.281	1	20	1951	1970	Cleavage	1	■	■	■
LOC_Os02g04680	LOC_Os02g04680.2|12002.m33546|cDNA	osa-MIR156l	CGACAGAAGAGAGUGAGCAU	squamosa promoter-binding-like protein 10, putative, expressed [PFAM] 1347-1580 PF03110.7 SBP domain;	AUGCUCUCUCUCUUCUGUCA	2	17.281	1	20	1948	1967	Cleavage	1	■	■	■
LOC_Os02g06600	LOC_Os02g06600.1|12002.m06008|cDNA	osa-MIR156l	CGACAGAAGAGAGUGAGCAU	leucine-rich repeat receptor protein kinase EXS precursor, putative [PFAM]	AGGCUUGCUUUCUUCUGUCG	2.5	19.97	1	20	2224	2243	Cleavage	1	□	□	□
LOC_Os02g07780	LOC_Os02g07780.1|12002.m06124|cDNA	osa-MIR156l	CGACAGAAGAGAGUGAGCAU	squamosa promoter-binding-like protein 10, putative, expressed [PFAM] 355-549 PF03110.7 SBP domain;	GUGCUCUCUCUCUUCUGUCA	2.5	21.946	1	20	980	999	Cleavage	1	■	□	■
LOC_Os02g07780	LOC_Os02g07780.2|12002.m33341|cDNA	osa-MIR156l	CGACAGAAGAGAGUGAGCAU	squamosa promoter-binding-like protein 10, putative, expressed [PFAM] 362-556 PF03110.7 SBP domain;	GUGCUCUCUCUCUUCUGUCA	2.5	21.946	1	20	2221	2240	Cleavage	1	■	□	■
LOC_Os03g57040	LOC_Os03g57040.1|12003.m10624|cDNA	osa-MIR156l	CGACAGAAGAGAGUGAGCAU	AP-1 complex subunit sigma-2, putative, expressed [PFAM] 88-507 PF01217.13 Clathrin adaptor complex small chain;	AUGUUUGCUCUCUUUUGUUG	2.5	13.601	1	20	588	607	Cleavage	1	□	□	■
LOC_Os03g57040	LOC_Os03g57040.2|12003.m78897|cDNA	osa-MIR156l	CGACAGAAGAGAGUGAGCAU	AP-1 complex subunit sigma-2, putative, expressed [PFAM] 299-721 PF01217.13 Clathrin adaptor complex small chain;	AUGUUUGCUCUCUUUUGUUG	2.5	13.601	1	20	802	821	Cleavage	1	□	□	■
LOC_Os06g45310	LOC_Os06g45310.1|12006.m09058|cDNA	osa-MIR156l	CGACAGAAGAGAGUGAGCAU	squamosa promoter-binding-like protein 11, putative, expressed [PFAM] 301-537 PF03110.7 SBP domain;	GUGCUCUCUCUCUUCUGUCA	2.5	24.671	1	20	854	873	Cleavage	1	■	■	■
LOC_Os07g32170	LOC_Os07g32170.1|12007.m07482|cDNA	osa-MIR156l	CGACAGAAGAGAGUGAGCAU	SBP domain containing protein, expressed [PFAM] 513-749 PF03110.7 SBP domain;	AUGCUCCCUCUCUUCUGUCA	2	14.036	1	20	852	871	Cleavage	1	■	■	■
LOC_Os07g32170	LOC_Os07g32170.2|12007.m29185|cDNA	osa-MIR156l	CGACAGAAGAGAGUGAGCAU	SBP domain containing protein, expressed [PFAM] 328-561 PF03110.7 SBP domain;	AUGCUCCCUCUCUUCUGUCA	2	14.036	1	20	664	683	Cleavage	1	■	■	■
LOC_Os08g39890	LOC_Os08g39890.1|12008.m07969|cDNA	osa-MIR156l	CGACAGAAGAGAGUGAGCAU	squamosa promoter-binding-like protein 9, putative, expressed [PFAM] 430-660 PF03110.7 SBP domain;	GUGCUCUCUCUCUUCUGUCA	2.5	22.105	1	20	992	1011	Cleavage	1	■	■	■
LOC_Os08g41940	LOC_Os08g41940.1|12008.m08172|cDNA	osa-MIR156l	CGACAGAAGAGAGUGAGCAU	teosinte glume architecture 1, putative, expressed [PFAM] 408-641 PF03110.7 SBP domain;	GUGCUCUCUCUCUUCUGUCA	2.5	19.194	1	20	1054	1073	Cleavage	1	□	□	■
LOC_Os09g31438	LOC_Os09g31438.1|12009.m06260|cDNA	osa-MIR156l	CGACAGAAGAGAGUGAGCAU	squamosa promoter-binding-like protein 9, putative, expressed [PFAM] 217-462 PF03110.7 SBP domain;	GUGCUCUCUCUCUUCUGUCA	2.5	22.409	1	20	809	828	Cleavage	1	■	■	■
LOC_Os09g32944	LOC_Os09g32944.1|12009.m06381|cDNA	osa-MIR156l	CGACAGAAGAGAGUGAGCAU	teosinte glume architecture 1, putative, expressed [PFAM] 343-576 PF03110.7 SBP domain;	GUGCUCUCUCUCUUCUGUCA	2.5	12.271	1	20	1034	1053	Cleavage	1	□	□	■
LOC_Os11g30370	LOC_Os11g30370.1|12011.m06946|cDNA	osa-MIR156l	CGACAGAAGAGAGUGAGCAU	teosinte glume architecture 1, putative, expressed [PFAM] 58-147 PF03110.7 SBP domain;	GUGCUCUCUCUCUUCUGUCA	2.5	24.151	1	20	467	486	Cleavage	1	□	□	■
LOC_Os01g11430	LOC_Os01g11430.1|12001.m07761|cDNA	osa-MIR159a-b	UUUGGAUUGAAGGGAGCUCUG	expressed protein [PFAM]	CGGAGCCCCCUUCAAACCAAA	3	22.65	1	21	1112	1132	Cleavage	1	□	■	■
LOC_Os01g12700	LOC_Os01g12700.1|12001.m07883|cDNA	osa-MIR159a-b	UUUGGAUUGAAGGGAGCUCUG	myb-like DNA-binding domain containing protein [PFAM]	UGGAGCUCCCUUUAAUCCAAU	2.5	14.208	1	21	803	823	Cleavage	1	□	□	□
LOC_Os01g59660	LOC_Os01g59660.1|12001.m12100|cDNA	osa-MIR159a-b	UUUGGAUUGAAGGGAGCUCUG	transcription factor GAMYB, putative, expressed [PFAM]	UGGAGCUCCCUUCACUCCAAG	3	13.275	1	21	1260	1280	Cleavage	1	■	■	■
LOC_Os01g59660	LOC_Os01g59660.2|12001.m42739|cDNA	osa-MIR159a-b	UUUGGAUUGAAGGGAGCUCUG	transcription factor GAMYB, putative, expressed [PFAM]	UGGAGCUCCCUUCACUCCAAG	3	13.275	1	21	1348	1368	Cleavage	1	■	■	■
LOC_Os01g59660	LOC_Os01g59660.3|12001.m42740|cDNA	osa-MIR159a-b	UUUGGAUUGAAGGGAGCUCUG	transcription factor GAMYB, putative, expressed [PFAM]	UGGAGCUCCCUUCACUCCAAG	3	13.275	1	21	1258	1278	Cleavage	1	■	■	■
LOC_Os05g41166	LOC_Os05g41166.1|12005.m27464|cDNA	osa-MIR159a-b	UUUGGAUUGAAGGGAGCUCUG	transcription factor GAMYB, putative, expressed [PFAM]	UGGAGCUCCCUUUAAUCCAAU	2.5	13.577	1	21	1068	1088	Cleavage	1	□	□	□
LOC_Os05g42240	LOC_Os05g42240.1|12005.m08397|cDNA	osa-MIR159a-b	UUUGGAUUGAAGGGAGCUCUG	hypothetical protein [PFAM]	CAGAGCACCCUUCAAGCCAAA	2.5	18.682	1	21	626	646	Cleavage	1	□	■	■
LOC_Os06g40330	LOC_Os06g40330.1|12006.m08569|cDNA	osa-MIR159a-b	UUUGGAUUGAAGGGAGCUCUG	myb-like DNA-binding domain containing protein, expressed [PFAM]	UAGAGCUCCCUUCACUCCAAU	3	17.336	1	21	1418	1438	Cleavage	1	■	□	■
LOC_Os09g36650	LOC_Os09g36650.1|12009.m06614|cDNA	osa-MIR159a-b	UUUGGAUUGAAGGGAGCUCUG	expressed protein [PFAM]	CGGAGCUCCAUUCAAUCCAAC	2.5	16.44	1	21	699	719	Cleavage	1	□	■	■
LOC_Os02g30730	LOC_Os02g30730.1|12002.m08216|cDNA	osa-MIR1862d	ACUAGGUUUGUUUAUUUUGGGACG	SART-1 family protein, expressed [PFAM]	UGUCCCAUAAAAAACAAAUCUAGU	3	19.081	1	24	2708	2731	Cleavage	1	□	□	□
LOC_Os02g30730	LOC_Os02g30730.2|12002.m33695|cDNA	osa-MIR1862d	ACUAGGUUUGUUUAUUUUGGGACG	SART-1 family protein, expressed [PFAM]	UGUCCCAUAAAAAACAAAUCUAGU	3	19.081	1	24	2784	2807	Cleavage	1	□	□	□
LOC_Os02g30730	LOC_Os02g30730.3|12002.m33696|cDNA	osa-MIR1862d	ACUAGGUUUGUUUAUUUUGGGACG	SART-1 family protein, expressed [PFAM]	UGUCCCAUAAAAAACAAAUCUAGU	3	19.081	1	24	2621	2644	Cleavage	1	□	□	□
LOC_Os02g30730	LOC_Os02g30730.4|12002.m33697|cDNA	osa-MIR1862d	ACUAGGUUUGUUUAUUUUGGGACG	SART-1 family protein, expressed [PFAM]	UGUCCCAUAAAAAACAAAUCUAGU	3	19.081	1	24	2697	2720	Cleavage	1	□	□	□
LOC_Os01g03620	LOC_Os01g03620.1|12001.m07000|cDNA	osa-MIR528	UGGA-AGGGGCAUGCAGAGGA	copper ion binding protein, putative, expressed [PFAM]	UCCUUUGCAUGCCCCUCUCCA	3	15.308	1	20	59	79	Cleavage	1	□	□	□
LOC_Os01g03640	LOC_Os01g03640.1|12001.m07002|cDNA	osa-MIR528	UGGA-AGGGGCAUGCAGAGGA	copper ion binding protein, putative, expressed [PFAM]	UCCUUUGCAUGCCCCUCUCCA	3	12.644	1	20	45	65	Cleavage	1	□	□	□
LOC_Os01g40150	LOC_Os01g40150.1|12001.m10288|cDNA	osa-MIR528	UGGAAGGGGCAUGCAGAGGAG	translation initiation factor IF-2, putative, expressed [PFAM]	CUCCUCUGUGUCUCCCUUCCA	2.5	18.749	1	21	2510	2530	Translation	1	□	□	□
LOC_Os01g44330	LOC_Os01g44330.1|12001.m10689|cDNA	osa-MIR528	UGGAAGGGGCAUGCAGAGGAG	L-ascorbate oxidase precursor, putative, expressed [PFAM] 136-435 PF07732.8 Multicopper oxidase;	CUCUUCUGCUUGCCCUUUUCG	3	18.884	1	21	41	61	Cleavage	1	□	□	□
LOC_Os06g06050	LOC_Os06g06050.1|12006.m05331|cDNA	osa-MIR528	UGGAAGGGGCAUGCAGAGGAG	F-box/LRR-repeat MAX2, putative, expressed [PFAM]	UUCCUCUGCUUGCCUCUUCCA	2	9.118	1	21	2648	2668	Cleavage	1	■	■	■
LOC_Os06g37150	LOC_Os06g37150.1|12006.m08250|cDNA	osa-MIR528	UGGAAGGGGCAUGCAGAGGAG	L-ascorbate oxidase precursor, putative, expressed [PFAM]	CUCCUCAGCAUGCCCAUUCCA	2.5	16.324	1	21	1998	2018	Cleavage	1	■	■	■
LOC_Os07g38290	LOC_Os07g38290.1|12007.m08076|cDNA	osa-MIR528	UGGAAGGGGCAUGCAGAGGAG	copper ion binding protein, putative, expressed [PFAM]	CUCCUCUGC-UGCCCCUUCCA	2	19.606	1	21	528	547	Cleavage	1	□	■	■
LOC_Os08g04310	LOC_Os08g04310.1|12008.m04575|cDNA	osa-MIR528	UGGAAGGGGCAUGCAGAGGAG	uclacyanin-2 precursor, putative, expressed [PFAM]	CUCUUCUGCUUGCCUCUUCCA	2	20.806	1	21	247	267	Cleavage	1	□	■	■
LOC_Os08g44770	LOC_Os08g44770.1|12008.m08449|cDNA	osa-MIR528	UGGAAGGGGCAUGCAGAGGAG	superoxide dismutase, chloroplast precursor, putative, expressed [PFAM]	UUCCUCUGCCCGCCCUUUCCA	3	4.381	1	21	299	319	Translation	1	□	□	□
LOC_Os08g44770	LOC_Os08g44770.2|12008.m080238|cDNA	osa-MIR528	UGGAAGGGGCAUGCAGAGGAG	superoxide dismutase, chloroplast precursor, putative, expressed [PFAM]	UUCCUCUGCCCGCCCUUUCCA	3	4.381	1	21	299	319	Translation	1	□	□	□
LOC_Os09g33800	LOC_Os09g33800.2|12009.m22015|cDNA	osa-MIR528	UGGAAGGGGCAUGCAGAGGAG	arabinogalactan protein, putative, expressed [PFAM]	CUCCUCCGCGUGUCCUUUCCG	3	11.738	1	21	371	391	Cleavage	1	□	□	□
LOC_Os10g24090	LOC_Os10g24090.1|12010.m05363|cDNA	osa-MIR528	UGGAAGGGGCAUGCAGAGGAG	expressed protein [PFAM]	CUCCUGUGCAUGCCACUUCCA	2.5	15.137	1	21	577	597	Cleavage	1	□	□	□
LOC_Os01g01050	LOC_Os01g01050.1|12001.m06752|cDNA	osa-MIR2867	CCAGGACGUGUGGGAUGGCA	R3H domain containing protein, expressed [PFAM]	UGCCAUCCCACCUGUCCUCG	3	17.252	1	20	784	803	Translation	1	□	□	□
LOC_Os01g01050	LOC_Os01g01050.2|12001.m42816|cDNA	osa-MIR2867	CCAGGACGUGUGGGAUGGCA	R3H domain containing protein, expressed [PFAM]	UGCCAUCCCACCUGUCCUCG	3	17.252	1	20	741	760	Translation	1	□	□	□
LOC_Os01g07600	LOC_Os01g07600.1|12001.m07387|cDNA	osa-MIR1318-1432	UCAGGAGAGAUGACACCGAC	expressed protein [PFAM]	GCCGGUUUUAUCUCUCUUGA	3	19.69	1	20	1800	1819	Cleavage	1	□	□	□
LOC_Os01g34620	LOC_Os01g34620.8|12001.m43042|cDNA	osa-MIR441a	UGACUUACAUUGUGAAACGGAGG	OsGrx_S15.1 - glutaredoxin subgroup II, expressed [PFAM]	CCUCCGUUUCACAAUGUAAGUCA	0	10.402	1	23	471	493	Cleavage	1	□	□	□
LOC_Os02g29140	LOC_Os02g29140.1|12002.m08058|cDNA	osa-MIR441a	UGACUUACAUUGUGAAACGGAGG	ankyrin-like protein, putative, expressed [PFAM]	CCUCCGUUUCACAAUGUAAGUCA	0	12.953	1	23	1525	1547	Cleavage	1	□	□	□
LOC_Os03g01684	LOC_Os03g01684.1|12003.m05714|cDNA	osa-MIR2867	CCAGGACGUGUGGGAUGGCA	retrotransposon protein, putative, unclassified [PFAM] 3871-4599 PF07727.7 Reverse transcriptase (RNA-dependent DNA polymerase);	UGCCAUAUCAGAUGUCCUGG	3	14.97	1	20	5941	5960	Translation	1	□	□	□
LOC_Os03g39610	LOC_Os03g39610.1|12003.m09047|cDNA	osa-MIR441a	UGACUUACAUUGUGAAACGGAGG	chlorophyll a-b binding protein, chloroplast precursor, putative, expressed [PFAM]	CCUCCGUUUCACAAUGUAAGUCA	0	9.528	1	23	1427	1449	Cleavage	1	□	□	□
LOC_Os03g39610	LOC_Os03g39610.2|12003.m34895|cDNA	osa-MIR441a	UGACUUACAUUGUGAAACGGAGG	chlorophyll a-b binding protein, chloroplast precursor, putative, expressed [PFAM]	CCUCCGUUUCACAAUGUAAGUCA	0	9.528	1	23	1516	1538	Cleavage	1	□	□	□
LOC_Os03g44200	LOC_Os03g44200.1|12003.m09459|cDNA	osa-MIR441a	UGACUUACAUUGUGAAACGGAGG	beclin-1-like protein, putative, expressed [PFAM]	CCUCCGUUUCACAAUGUAAGUCA	0	5.638	1	23	1939	1961	Cleavage	1	□	□	□
LOC_Os03g52010	LOC_Os03g52010.1|12003.m10180|cDNA	osa-MIR441a	UGACUUACAUUGUGAAACGGAGG	phosphatidylcholine-sterol acyltransferase precursor, putative, expressed [PFAM]	CCUCCGUUUCACAAUGUAAGUCA	0	16.926	1	23	1771	1793	Cleavage	1	□	□	■
LOC_Os03g57070	LOC_Os03g57070.1|12003.m10627|cDNA	osa-MIR172a-d	AGAAUCUUGAUGAUGCUGCAU	deoxyribodipyrimidine photolyase, putative, expressed [PFAM]	AUAUAGCAUCACCAAGAUUUU	3	17.969	1	21	605	625	Translation	1	□	□	□
LOC_Os03g57070	LOC_Os03g57070.2|12003.m35652|cDNA	osa-MIR172a-d	AGAAUCUUGAUGAUGCUGCAU	deoxyribodipyrimidine photolyase, putative, expressed [PFAM]	AUAUAGCAUCACCAAGAUUUU	3	17.969	1	21	605	625	Translation	1	□	□	□
LOC_Os03g57070	LOC_Os03g57070.3|12003.m101527|cDNA	osa-MIR172a-d	AGAAUCUUGAUGAUGCUGCAU	deoxyribodipyrimidine photolyase, putative, expressed [PFAM]	AUAUAGCAUCACCAAGAUUUU	3	17.969	1	21	633	653	Translation	1	□	□	□
LOC_Os03g57070	LOC_Os03g57070.4|12003.m35585|cDNA	osa-MIR172a-d	AGAAUCUUGAUGAUGCUGCAU	deoxyribodipyrimidine photolyase, putative, expressed [PFAM]	AUAUAGCAUCACCAAGAUUUU	3	17.969	1	21	706	726	Translation	1	□	□	□
LOC_Os03g59770	LOC_Os03g59770.1|12003.m10873|cDNA	osa-MIR1318-1432	UCAGGAGAGAUGACACCGAC	calcium-binding allergen Ole e 8, putative, expressed [PFAM]	GUCGGUGUCGUCUCUCCUGA	0.5	21.249	1	20	117	136	Cleavage	1	□	□	□
LOC_Os03g59790	LOC_Os03g59790.1|12003.m10875|cDNA	osa-MIR1318-1432	UCAGGAGAGAUGACACCGAC	calcium-binding protein, putative [PFAM]	GUCGGUGUCGUCUCUCCUGA	0.5	24.157	1	20	45	64	Cleavage	1	□	□	□
LOC_Os04g35590	LOC_Os04g35590.1|12004.m08648|cDNA	osa-MIR1318-1432	UCAGGAGAGAUGACACCGAC	thioesterase superfamily member 2, putative, expressed [PFAM]	GUCGGUGUUGUCUCUGUUGA	3	20.132	1	20	485	504	Cleavage	1	□	□	□
LOC_Os04g51610	LOC_Os04g51610.1|12004.m10057|cDNA	osa-MIR1318-1432	UCAGGAGAGAUGACACCGAC	calcium-transporting ATPase 9, plasma membrane-type, putative, expressed [PFAM]	GUCGGUGUCAUCUCUCCUGC	1	24.158	1	20	130	149	Cleavage	1	□	□	□
LOC_Os04g51610	LOC_Os04g51610.2|12004.m35452|cDNA	osa-MIR1318-1432	UCAGGAGAGAUGACACCGAC	calcium-transporting ATPase 9, plasma membrane-type, putative, expressed [PFAM]	GUCGGUGUCAUCUCUCCUGC	1	24.158	1	20	130	149	Cleavage	1	□	□	□
LOC_Os04g58070	LOC_Os04g58070.1|12004.m10689|cDNA	osa-MIR441a	UGACUUACAUUGUGAAACGGAGG	aspartic proteinase nepenthesin-2 precursor, putative, expressed [PFAM]	CCUCCGUUUCACAAUGUAAGUCA	0	10.049	1	23	1500	1522	Cleavage	1	□	□	□
LOC_Os05g03040	LOC_Os05g03040.1|12005.m04838|cDNA	osa-MIR172a-d	AGAAUCUUGAUGAUGCUGCAU	floral homeotic protein APETALA2, putative, expressed [PFAM]	CUGCAGCAUCAUCAGGAUUCU	1.5	19.41	1	21	1966	1986	Cleavage	1	■	■	■
LOC_Os05g03040	LOC_Os05g03040.2|12005.m27678|cDNA	osa-MIR172a-d	AGAAUCUUGAUGAUGCUGCAU	floral homeotic protein APETALA2, putative, expressed [PFAM]	CUGCAGCAUCAUCAGGAUUCU	1.5	19.41	1	21	1552	1572	Cleavage	1	■	■	■
LOC_Os05g03040	LOC_Os05g03040.3|12005.m27679|cDNA	osa-MIR172a-d	AGAAUCUUGAUGAUGCUGCAU	floral homeotic protein APETALA2, putative, expressed [PFAM]	CUGCAGCAUCAUCAGGAUUCU	1.5	19.41	1	21	2089	2109	Cleavage	1	■	■	■
LOC_Os05g07210	LOC_Os05g07210.1|12005.m05246|cDNA	osa-MIR1318-1432	UCAGGAGAGAUGACACCGAC	ZIP zinc/iron transport family protein, expressed [PFAM]	GUCGAUCUCAUUUCUCUUGA	3	11.018	1	20	1166	1185	Cleavage	1	□	□	■
LOC_Os07g13170	LOC_Os07g13170.1|12007.m05765|cDNA	osa-MIR172a-d	AGAAUCUUGAUGAUGCUGCAU	floral homeotic protein, putative, expressed [PFAM]	CUGCAGCAUCAUCAGGAUUCU	1.5	19.064	1	21	1404	1424	Cleavage	1	■	■	■
LOC_Os07g13170	LOC_Os07g13170.2|12007.m29109|cDNA	osa-MIR172a-d	AGAAUCUUGAUGAUGCUGCAU	floral homeotic protein, putative, expressed [PFAM]	CUGCAGCAUCAUCAGGAUUCU	1.5	19.064	1	21	1404	1424	Cleavage	1	■	■	■
LOC_Os08g04300	LOC_Os08g04300.1|12008.m04574|cDNA	osa-MIR441a	UGACUUACAUUGUGAAACGGAGG	transferase, transferring glycosyl groups, putative, expressed [PFAM]	CCUCCGUUUCACAAUGUAAGUCA	0	8.945	1	23	2072	2094	Cleavage	1	□	□	□
LOC_Os08g04920	LOC_Os08g04920.1|12008.m26573|cDNA	osa-MIR441a	UGACUUACAUUGUGAAACGGAGG	expressed protein [PFAM]	CCUCCGUUUCACAAUGUAAGUCA	0	4.649	1	23	1910	1932	Cleavage	1	□	□	□
LOC_Os08g04920	LOC_Os08g04920.2|12008.m26575|cDNA	osa-MIR441a	UGACUUACAUUGUGAAACGGAGG	expressed protein [PFAM]	CCUCCGUUUCACAAUGUAAGUCA	0	10.973	1	23	1985	2007	Cleavage	1	□	□	□
LOC_Os09g09820	LOC_Os09g09820.1|12009.m04247|cDNA	osa-MIR441a	UGACUUACAUUGUGAAACGGAGG	retrotransposon protein, putative, unclassified, expressed [PFAM]	CCUCCGUUUCACAAUGUAAGUCA	0	12.737	1	23	751	773	Cleavage	1	□	■	□
LOC_Os09g33930	LOC_Os09g33930.1|12009.m06442|cDNA	osa-MIR441a	UGACUUACAUUGUGAAACGGAGG	protein farnesyltransferase/geranylgeranyltransferase type I alphasubunit, putative, expressed [PFAM]	CCUCCGUUUCACAAUGUAAGUCA	0	10.293	1	23	1388	1410	Cleavage	1	□	□	□
LOC_Os09g33930	LOC_Os09g33930.2|12009.m22165|cDNA	osa-MIR441a	UGACUUACAUUGUGAAACGGAGG	protein farnesyltransferase/geranylgeranyltransferase type I alphasubunit, putative, expressed [PFAM]	CCUCCGUUUCACAAUGUAAGUCA	0	10.293	1	23	1385	1407	Cleavage	1	□	□	□
LOC_Os09g33930	LOC_Os09g33930.3|12009.m22166|cDNA	osa-MIR441a	UGACUUACAUUGUGAAACGGAGG	protein farnesyltransferase/geranylgeranyltransferase type I alphasubunit, putative, expressed [PFAM]	CCUCCGUUUCACAAUGUAAGUCA	0	10.293	1	23	1671	1693	Cleavage	1	□	□	□
LOC_Os09g33930	LOC_Os09g33930.4|12009.m060040|cDNA	osa-MIR441a	UGACUUACAUUGUGAAACGGAGG	protein farnesyltransferase/geranylgeranyltransferase type I alphasubunit, putative, expressed [PFAM]	CCUCCGUUUCACAAUGUAAGUCA	0	10.293	1	23	1306	1328	Cleavage	1	□	□	□
LOC_Os09g34250	LOC_Os09g34250.1|12009.m06474|cDNA	osa-MIR441a	UGACUUACAUUGUGAAACGGAGG	indole-3-acetate beta-glucosyltransferase, putative, expressed [PFAM]	CCUCCGUUUCACAAUGUAAGUCA	0	6.01	1	23	1756	1778	Cleavage	1	□	□	□
LOC_Os09g39960	LOC_Os09g39960.1|12009.m06933|cDNA	osa-MIR441a	UGACUUACAUUGUGAAACGGAGG	dynamin-related protein 1C, putative, expressed [PFAM]	CCUCCGUUUCACAAUGUAAGUCA	0	8.487	1	23	2322	2344	Cleavage	1	□	□	□
LOC_Os11g02290	LOC_Os11g02290.1|12011.m04428|cDNA	osa-MIR2867	CCAGGACGUGUGGGAUGGCA	expressed protein [PFAM]	UUCCAUUCCACACGUCUUGA	3	7.28	1	20	113	132	Cleavage	1	□	□	□
LOC_Os12g31860	LOC_Os12g31860.1|12012.m06994|cDNA	osa-MIR441a	UGACUUACAUUGUGAAACGGAGG	ureide permease 4, putative, expressed [PFAM] 277-1269 PF07168.4 Fatty acid elongase 3-ketoacyl-CoA synthase 1;	CCUCCGUUUCACAAUGUAAGUCA	0	23.808	1	23	1874	1896	Cleavage	1	□	□	□
LOC_Os12g31860	LOC_Os12g31860.2|12012.m26762|cDNA	osa-MIR441a	UGACUUACAUUGUGAAACGGAGG	ureide permease 4, putative, expressed [PFAM] 1157-2149 PF07168.4 Fatty acid elongase 3-ketoacyl-CoA synthase 1;	CCUCCGUUUCACAAUGUAAGUCA	0	23.808	1	23	2754	2776	Cleavage	1	□	□	□
LOC_Os12g31860	LOC_Os12g31860.3|12012.m073840|cDNA	osa-MIR441a	UGACUUACAUUGUGAAACGGAGG	ureide permease 4, putative, expressed [PFAM] 285-1277 PF07168.4 Fatty acid elongase 3-ketoacyl-CoA synthase 1;	CCUCCGUUUCACAAUGUAAGUCA	0	23.808	1	23	1882	1904	Cleavage	1	□	□	□
LOC_Os12g31860	LOC_Os12g31860.5|12012.m27057|cDNA	osa-MIR441a	UGACUUACAUUGUGAAACGGAGG	ureide permease 4, putative, expressed [PFAM] 277-957 PF07168.4 Fatty acid elongase 3-ketoacyl-CoA synthase 1;	CCUCCGUUUCACAAUGUAAGUCA	0	23.808	1	23	1906	1928	Cleavage	1	□	□	□
LOC_Os01g44330	LOC_Os01g44330.1|12001.m10689|cDNA	osa-MIR397a	UCAUUGAGUGCAGCGUUGAUG	L-ascorbate oxidase precursor, putative, expressed [PFAM] 136-435 PF07732.8 Multicopper oxidase;	CAUCAACGCUGCAGUCAACGA	2.5	17.216	1	21	681	701	Cleavage	1	□	□	□
LOC_Os01g62480	LOC_Os01g62480.1|12001.m12370|cDNA	osa-MIR397a	UCAUUGAGUGCAGCGUUGAUG	L-ascorbate oxidase precursor, putative, expressed [PFAM]	CAUCAACGCCGCGCUCAACGA	3	16.163	1	21	793	813	Cleavage	1	□	□	□
LOC_Os01g62490	LOC_Os01g62490.1|12001.m12371|cDNA	osa-MIR397a	UCAUUGAGUGCAGCGUUGAUG	L-ascorbate oxidase precursor, putative, expressed [PFAM]	CAUCAACGCUGCGCUCAAUGA	0.5	20.984	1	21	761	781	Cleavage	1	□	□	□
LOC_Os01g63200	LOC_Os01g63200.1|12001.m12437|cDNA	osa-MIR397a	UCAUUGAGUGCAGCGUUGAUG	L-ascorbate oxidase precursor, putative, expressed [PFAM]	CAUCAACGCUGCAGUCAAUGU	2	19.633	1	21	666	686	Cleavage	1	□	□	□
LOC_Os03g16610	LOC_Os03g16610.1|12003.m07094|cDNA	osa-MIR397a	UCAUUGAGUGCAGCGUUGAUG	L-ascorbate oxidase precursor, putative, expressed [PFAM]	GAUCAACGCUGCGCUCAACGA	3	17.719	1	21	781	801	Cleavage	1	□	□	□
LOC_Os04g03250	LOC_Os04g03250.1|12004.m05634|cDNA	osa-MIR397a	UCAUUGAGUGCAGCGUUGAUG	retrotransposon protein, putative, Ty3-gypsy subclass [PFAM]	CAUCAAUGCUUUAUUCAAUGG	3	18.461	1	21	2439	2459	Translation	1	□	□	□
LOC_Os05g38410	LOC_Os05g38410.1|12005.m08020|cDNA	osa-MIR397a	UCAUUGAGUGCAGCGUUGAUG	L-ascorbate oxidase precursor, putative, expressed [PFAM]	CAUCAACGCUGCACUCAACGA	1.5	16.443	1	21	747	767	Cleavage	1	□	□	□
LOC_Os05g38420	LOC_Os05g38420.1|12005.m08021|cDNA	osa-MIR397a	UCAUUGAGUGCAGCGUUGAUG	L-ascorbate oxidase precursor, putative, expressed [PFAM]	CAUCAACGCUGCACUCAACGA	1.5	16.443	1	21	747	767	Cleavage	1	□	□	□
LOC_Os07g31310	LOC_Os07g31310.1|12007.m07399|cDNA	osa-MIR397a	UCAUUGAGUGCAGCGUUGAUG	expressed protein [PFAM]	AAUCAAUGCUGCUCUCGAUGA	3	17.895	1	21	402	422	Translation	1	□	□	□
LOC_Os10g03850	LOC_Os10g03850.1|12010.m03802|cDNA	osa-MIR397a	UCAUUGAGUGCAGCGUUGAUG	F-box domain containing protein, expressed [PFAM]	CAUCAACGCUGACUUCGAUGA	3	19.001	1	21	409	429	Translation	1	□	□	□
LOC_Os10g03850	LOC_Os10g03850.2|12010.m065218|cDNA	osa-MIR397a	UCAUUGAGUGCAGCGUUGAUG	F-box domain containing protein, expressed [PFAM]	CAUCAACGCUGACUUCGAUGA	3	19.001	1	21	461	481	Translation	1	□	□	□
LOC_Os10g03850	LOC_Os10g03850.3|12010.m065356|cDNA	osa-MIR397a	UCAUUGAGUGCAGCGUUGAUG	F-box domain containing protein, expressed [PFAM]	CAUCAACGCUGACUUCGAUGA	3	19.001	1	21	409	429	Translation	1	□	□	□
LOC_Os10g04900	LOC_Os10g04900.1|12010.m065222|cDNA	osa-MIR397a	UCAUUGAGUGCAGCGUUGAUG	F-box domain containing protein, expressed [PFAM]	UGUCAUCGUUGCAUUCAAUGA	3	24.35	1	21	671	691	Cleavage	1	□	□	□
LOC_Os10g04900	LOC_Os10g04900.2|12010.m03898|cDNA	osa-MIR397a	UCAUUGAGUGCAGCGUUGAUG	F-box domain containing protein, expressed [PFAM]	UGUCAUCGUUGCAUUCAAUGA	3	24.35	1	21	671	691	Cleavage	1	□	□	□
LOC_Os11g48060	LOC_Os11g48060.1|12011.m08604|cDNA	osa-MIR397a	UCAUUGAGUGCAGCGUUGAUG	monocopper oxidase-like protein SKS1 precursor, putative, expressed [PFAM]	CAUCAACGCUGCACUGAAUGA	1.5	15.156	1	21	1158	1178	Cleavage	1	■	□	□
LOC_Os01g33110	LOC_Os01g33110.1|12001.m09628|cDNA	osa-MIR390	AAGCUCAGGAGGGAUAGCGCC	receptor-like protein kinase 5 precursor, putative, expressed [PFAM]	GGCGGUAUACCUUCUGAGCUU	2.5	14.276	1	21	1664	1684	Cleavage	1	□	□	□
LOC_Os02g10100	LOC_Os02g10100.1|12002.m06307|cDNA	osa-MIR390	AAGCUCAGGAGGGAUAGCGCC	leucine-rich repeat receptor protein kinase EXS precursor, putative, expressed [PFAM]	GGCGCUAUCCCUUCUGAGCUA	1.5	17.63	1	21	2170	2190	Cleavage	1	□	■	■
LOC_Os02g26470	LOC_Os02g26470.1|12002.m07791|cDNA	osa-MIR444b-c	UGUUGUCUCAAGCUUGCUGCC	expressed protein [PFAM]	GGCAGCGAUCUUGCGACGACA	3	22.144	1	21	199	219	Cleavage	1	□	□	□
LOC_Os02g36924	LOC_Os02g36924.1|12002.m08779|cDNA	osa-MIR444b-c	UGUUGUCUCAAGCUUGCUGCC	MADS-box transcription factor 27, putative, expressed [PFAM] 288-440 PF00319.11 SRF-type transcription factor (DNA-binding and dimerisation domain);	GGCAGCAAGCUUGAGACAACA	0	18.593	1	21	539	559	Cleavage	1	■	□	■
LOC_Os02g49840	LOC_Os02g49840.1|12002.m10018|cDNA	osa-MIR444b-c	UGUUGUCUCAAGCUUGCUGCC	MADS-box transcription factor 57, putative, expressed [PFAM] 359-511 PF00319.11 SRF-type transcription factor (DNA-binding and dimerisation domain);	GGCAGCAAGCUUGAGGCAGCA	1	20.131	1	21	607	627	Cleavage	1	■	□	■
LOC_Os02g49840	LOC_Os02g49840.2|12002.m33857|cDNA	osa-MIR444b-c	UGUUGUCUCAAGCUUGCUGCC	MADS-box transcription factor 57, putative, expressed [PFAM] 323-475 PF00319.11 SRF-type transcription factor (DNA-binding and dimerisation domain);	GGCAGCAAGCUUGAGGCAGCA	1	20.131	1	21	571	591	Cleavage	1	■	□	■
LOC_Os02g49840	LOC_Os02g49840.3|12002.m33858|cDNA	osa-MIR444b-c	UGUUGUCUCAAGCUUGCUGCC	MADS-box transcription factor 57, putative, expressed [PFAM] 359-511 PF00319.11 SRF-type transcription factor (DNA-binding and dimerisation domain);	GGCAGCAAGCUUGAGGCAGCA	1	20.522	1	21	607	627	Cleavage	1	■	□	■
LOC_Os03g47760	LOC_Os03g47760.1|12003.m35349|cDNA	osa-MIR444b-c	UGUUGUCUCAAGCUUGCUGCC	SAB, putative, expressed [PFAM]	GGUAGGAAUCUUGAGAUAACA	3	19.269	1	21	493	513	Cleavage	1	□	□	□
LOC_Os03g51040	LOC_Os03g51040.1|12003.m10086|cDNA	osa-MIR390	AAGCUCAGGAGGGAUAGCGCC	ATP binding protein, putative [PFAM]	GGUGUUGUCCUUCUUGAGCUU	2.5	20.259	1	21	784	804	Cleavage	1	□	□	□
LOC_Os04g29960	LOC_Os04g29960.1|12004.m08102|cDNA	osa-MIR390	AAGCUCAGGAGGGAUAGCGCC	OsWAK43 - OsWAK receptor-like protein kinase, expressed [PFAM]	GGAGUUAUUCUUCUUGAGCUU	3	20.044	1	21	1966	1986	Cleavage	1	□	□	□
LOC_Os04g29990	LOC_Os04g29990.1|12004.m08105|cDNA	osa-MIR390	AAGCUCAGGAGGGAUAGCGCC	OsWAK44 - OsWAK receptor-like protein kinase [PFAM]	GGUGUUAUUCUUCUUGAGCUU	2.5	17.986	1	21	1741	1761	Cleavage	1	□	□	□
LOC_Os04g30060	LOC_Os04g30060.1|12004.m08112|cDNA	osa-MIR390	AAGCUCAGGAGGGAUAGCGCC	protein kinase, putative [PFAM]	GGAGUUAUCCUUCUUGAGCUU	2.5	22.131	1	21	622	642	Cleavage	1	□	□	□
LOC_Os04g30330	LOC_Os04g30330.1|12004.m08139|cDNA	osa-MIR390	AAGCUCAGGAGGGAUAGCGCC	OsWAK59 - OsWAK receptor-like cytoplasmic kinase (OsWAK-RLCK) [PFAM]	GGUGUCAUCCUUCUUGAGCUU	3	16.552	1	21	1078	1098	Cleavage	1	□	□	□
LOC_Os04g38780	LOC_Os04g38780.1|12004.m08867|cDNA	osa-MIR444b-c	UGUUGUCUCAAGCUUGCUGCC	MADS-box transcription factor 27, putative, expressed [PFAM] 235-417 PF01486.10 K-box region;	GGCAGCAAGCUUGAGACAACA	0	21.571	1	21	91	111	Cleavage	1	■	■	■
LOC_Os04g45170	LOC_Os04g45170.1|12004.m09471|cDNA	osa-MIR390	AAGCUCAGGAGGGAUAGCGCC	ATP binding protein, putative, expressed [PFAM]	GGUGCUAUCCCCCCUGAGAUU	3	18.191	1	21	496	516	Translation	1	□	□	□
LOC_Os05g08410	LOC_Os05g08410.1|12005.m05358|cDNA	osa-MIR444b-c	UGUUGUCUCAAGCUUGCUGCC	ATP10 protein, expressed [PFAM]	GGCGGCAAGCUUGCGACAGCG	2.5	17.844	1	21	236	256	Cleavage	1	■	□	□
LOC_Os05g08410	LOC_Os05g08410.2|12005.m27716|cDNA	osa-MIR444b-c	UGUUGUCUCAAGCUUGCUGCC	ATP10 protein, expressed [PFAM]	GGCGGCAAGCUUGCGACAGCG	2.5	17.844	1	21	236	256	Cleavage	1	■	□	□
LOC_Os05g33160	LOC_Os05g33160.1|12005.m07548|cDNA	osa-MIR390	AAGCUCAGGAGGGAUAGCGCC	BRASSINOSTEROID INSENSITIVE 1-associated receptor kinase 1 precursor, putative, expressed [PFAM]	GGUGCUAUCCCCUCUGAGCUC	3	17.374	1	21	376	396	Translation	1	□	□	□
LOC_Os05g34270	LOC_Os05g34270.1|12005.m07658|cDNA	osa-MIR390	AAGCUCAGGAGGGAUAGCGCC	BRASSINOSTEROID INSENSITIVE 1-associated receptor kinase 1 precursor, putative, expressed [PFAM]	GGUGUUGUUCUUCUUGAGCUU	3	21.267	1	21	1812	1832	Cleavage	1	□	□	□
LOC_Os06g03970	LOC_Os06g03970.1|12006.m05128|cDNA	osa-MIR390	AAGCUCAGGAGGGAUAGCGCC	receptor-like protein kinase 5 precursor, putative, expressed [PFAM]	GGCAAUAUUCCUUCUGAGCUU	3	14.652	1	21	1608	1628	Cleavage	1	□	□	■
LOC_Os07g39470	LOC_Os07g39470.1|12007.m08189|cDNA	osa-MIR444b-c	UGUUGUCUCAAGCUUGCUGCC	chitin-inducible gibberellin-responsive protein 2, putative, expressed [PFAM]	GGCAGCAAGGUGGAGGCAGCA	3	24.786	1	21	1427	1447	Translation	1	□	□	□
LOC_Os08g33488	LOC_Os08g33488.1|12008.m07338|cDNA	osa-MIR444b-c	UGUUGUCUCAAGCUUGCUGCC	MADS-box transcription factor 23, putative, expressed [PFAM] 54-206 PF00319.11 SRF-type transcription factor (DNA-binding and dimerisation domain); 279-494 PF01486.10 K-box region;	GGCAGCAAGCUUGAGGCAGCA	1	19.911	1	21	305	325	Cleavage	1	■	□	□
LOC_Os09g24200	LOC_Os09g24200.1|12009.m21987|cDNA	osa-MIR444b-c	UGUUGUCUCAAGCUUGCUGCC	DNA repair protein RAD23, putative, expressed [PFAM] 846-1022 PF09280.4 XPC-binding domain;	GGCAGCAAUCUAGAGGCAACA	2.5	17.499	1	21	525	545	Translation	1	□	□	□
LOC_Os09g24200	LOC_Os09g24200.2|12009.m05576|cDNA	osa-MIR444b-c	UGUUGUCUCAAGCUUGCUGCC	DNA repair protein RAD23, putative, expressed [PFAM] 888-1064 PF09280.4 XPC-binding domain;	GGCAGCAAUCUAGAGGCAACA	2.5	17.499	1	21	567	587	Translation	1	□	□	□
LOC_Os10g36740	LOC_Os10g36740.1|12010.m06480|cDNA	osa-MIR444b-c	UGUUGUCUCAAGCUUGCUGCC	cytochrome P450 89A2, putative [PFAM]	GGCAGCAAGCAGGAGGCAACA	2.5	16.689	1	21	1267	1287	Translation	1	□	□	□
LOC_Os11g36140	LOC_Os11g36140.1|12011.m07466|cDNA	osa-MIR390	AAGCUCAGGAGGGAUAGCGCC	receptor-like protein kinase precursor, putative, expressed [PFAM]	GGCACUGUCCCUUCUGAGCUU	2	15.921	1	21	1033	1053	Cleavage	1	□	□	□
LOC_Os01g65780	LOC_Os01g65780.3|12001.m42775|cDNA	osa-MIR529a	AGAAGAGAGAGAGUACAGCCU	secondary cell wall-related glycosyltransferase family 8, putative, expressed [PFAM]	AUGUUUUACUCUCUCUUUUCU	3	19.507	1	21	66	86	Cleavage	1	□	□	□
LOC_Os08g39890	LOC_Os08g39890.1|12008.m07969|cDNA	osa-MIR529a	AGAAGAGAGAGAGUACAGCCU	squamosa promoter-binding-like protein 9, putative, expressed [PFAM] 430-660 PF03110.7 SBP domain;	GAGCUGUGCUCUCUCUCUUCU	2.5	21.803	1	21	987	1007	Cleavage	1	□	■	□
LOC_Os08g40690	LOC_Os08g40690.1|12008.m08048|cDNA	osa-MIR529a	AGAAGAGAGAGAGUACAGCCU	xylanase inhibitor protein 1 precursor, putative, expressed [PFAM]	AGUCUGUACUCUCCCUUUUUU	3	23.767	1	21	1205	1225	Cleavage	1	□	□	□
LOC_Os08g41940	LOC_Os08g41940.1|12008.m08172|cDNA	osa-MIR529a	AGAAGAGAGAGAGUACAGCCU	teosinte glume architecture 1, putative, expressed [PFAM] 408-641 PF03110.7 SBP domain;	CGAUUGUGCUCUCUCUCUUCU	3	18.854	1	21	1049	1069	Cleavage	1	□	□	□
LOC_Os09g31438	LOC_Os09g31438.1|12009.m06260|cDNA	osa-MIR529a	AGAAGAGAGAGAGUACAGCCU	squamosa promoter-binding-like protein 9, putative, expressed [PFAM] 217-462 PF03110.7 SBP domain;	CAGCUGUGCUCUCUCUCUUCU	2.5	19.996	1	21	804	824	Cleavage	1	□	■	□
LOC_Os09g32944	LOC_Os09g32944.1|12009.m06381|cDNA	osa-MIR529a	AGAAGAGAGAGAGUACAGCCU	teosinte glume architecture 1, putative, expressed [PFAM] 343-576 PF03110.7 SBP domain;	CGAUUGUGCUCUCUCUCUUCU	3	11.753	1	21	1029	1049	Cleavage	1	□	□	□
LOC_Os01g02780	LOC_Os01g02780.1|12001.m06918|cDNA	osa-MIR1884b	AAAGUCAACGGUGUCAUAUAUUUA	TAK33, putative, expressed [PFAM]	UAAAUGUUUGACGCCGUUGACUUU	2	4.255	1	24	2347	2370	Cleavage	1	□	□	□
LOC_Os01g07120	LOC_Os01g07120.1|12001.m42605|cDNA	osa-MIR1317-1882e	GAAAUGAUCUUGGACGUA	dehydration-responsive element-binding protein 2A, putative, expressed [PFAM]	UAUGGCUAGGAUCAUUUC	2.5	21.267	1	18	410	427	Cleavage	1	□	□	□
LOC_Os01g07120	LOC_Os01g07120.2|12001.m07339|cDNA	osa-MIR1317-1882e	GAAAUGAUCUUGGACGUA	dehydration-responsive element-binding protein 2A, putative, expressed [PFAM]	UAUGGCUAGGAUCAUUUC	2.5	21.267	1	18	698	715	Cleavage	1	□	□	□
LOC_Os01g11270	LOC_Os01g11270.1|12001.m07746|cDNA	osa-MIR1884b	AAAGUCAACGGUGUCAUAUAUUUA	cytochrome P450 monooxygenase CYP710A, putative, expressed [PFAM]	AAAAUAUUUGACACCGUUGACUUU	2	9.485	1	24	1784	1807	Cleavage	1	□	□	□
LOC_Os01g19920	LOC_Os01g19920.1|12001.m08527|cDNA	osa-MIR1317-1882e	GAAAUGAUCUUGGACGUA	retrotransposon protein, putative, unclassified [PFAM] 832-1020 PF07727.7 Reverse transcriptase (RNA-dependent DNA polymerase);	UACCUCUAAGAUCAUUUC	1.5	24.954	1	18	14	31	Cleavage	1	□	□	□
LOC_Os01g28970	LOC_Os01g28970.2|12001.m43022|cDNA	osa-MIR1317-1882e	GAAAUGAUCUUGGACGUA	expressed protein [PFAM]	UACAUUUGAGAUCAUUUU	3	10.503	1	18	655	672	Cleavage	1	□	□	□
LOC_Os01g68760	LOC_Os01g68760.1|12001.m12978|cDNA	osa-MIR399d	ACAGUAGUAGGCAGCUCUCC	protein binding protein, putative, expressed [PFAM]	UGGGAGCCGCCUACUGCUGU	3	21.884	1	20	1329	1348	Cleavage	1	□	□	□
LOC_Os01g71190	LOC_Os01g71190.1|12001.m13162|cDNA	osa-MIR1884b	AAAGUCAACGGUGUCAUAUAUUUA	photosystem II reaction center W protein, putative, expressed [PFAM] 293-610 PF03912.7 Psb28 protein;	UUAAUGUAUGACGCCGUUGACUUU	2	16.129	1	24	858	881	Cleavage	1	□	□	□
LOC_Os01g73250	LOC_Os01g73250.1|12001.m13354|cDNA	osa-MIR1884b	AAAGUCAACGGUGUCAUAUAUUUA	bundle sheath cell specific protein 1, putative, expressed [PFAM]	UAAAUAUUUGACGCCGUUGACUUU	1.5	9.711	1	24	931	954	Cleavage	1	□	□	■
LOC_Os02g02860	LOC_Os02g02860.1|12002.m05636|cDNA	osa-MIR1317-1882e	GAAAUGAUCUUGGACGUA	glutamyl-tRNA synthetase, putative, expressed [PFAM]	AACAUCUAAGAUCAUUUC	2.5	15.663	1	18	1146	1163	Cleavage	1	□	□	□
LOC_Os02g04890	LOC_Os02g04890.1|12002.m05837|cDNA	osa-MIR1884b	AAAGUCAACGGUGUCAUAUAUUUA	hypothetical protein [PFAM]	UUAAUGUAUGAUACUGUUGACUUU	2.5	8.843	1	24	184	207	Cleavage	1	□	□	□
LOC_Os02g07960	LOC_Os02g07960.1|12002.m33343|cDNA	osa-MIR812g-h-i-j	AAGACGGAUGAUUAAAGUUGGACA	ATP binding protein, putative, expressed [PFAM]	CGUCCAACUUUAAUCGACCGUUUU	3	9.256	1	24	3644	3667	Cleavage	1	□	□	□
LOC_Os02g07960	LOC_Os02g07960.3|12002.m33344|cDNA	osa-MIR812g-h-i-j	AAGACGGAUGAUUAAAGUUGGACA	ATP binding protein, putative, expressed [PFAM]	CGUCCAACUUUAAUCGACCGUUUU	3	9.256	1	24	3641	3664	Cleavage	1	□	□	□
LOC_Os02g07960	LOC_Os02g07960.4|12002.m33345|cDNA	osa-MIR812g-h-i-j	AAGACGGAUGAUUAAAGUUGGACA	ATP binding protein, putative, expressed [PFAM]	UGCCCAACUUUAAUCGUCCGUCUU	1.5	12.353	1	24	3484	3507	Cleavage	1	□	□	□
LOC_Os02g24020	LOC_Os02g24020.1|12002.m07550|cDNA	osa-MIR319a	ACUGGAUGACGCGGGAGCUAA	dihydrodipicolinate reductase, putative, expressed [PFAM]	UUAGUUCCUGUAUCAUUCAGU	3	19.448	1	21	411	431	Translation	1	□	□	□
LOC_Os02g45520	LOC_Os02g45520.1|12002.m09589|cDNA	osa-MIR827a-b	UUAGAUGACCAUCAGCAAACA	beta-lactamase, class A, putative, expressed [PFAM]	GAUUUGUUGAUGGUCAUCUAA	2.5	17.64	1	21	395	415	Cleavage	1	□	□	□
LOC_Os02g51450	LOC_Os02g51450.1|12002.m10179|cDNA	osa-MIR1884b	AAAGUCAACGGUGUCAUAUAUUUA	mTERF family protein, expressed [PFAM]	UAAAUAUUUGACACCGUUGAUUUU	1.5	4.959	1	24	1816	1839	Cleavage	1	□	□	□
LOC_Os02g53180	LOC_Os02g53180.2|12002.m10347|cDNA	osa-MIR812g-h-i-j	AAGACGGAUGAUUAAAGUUGGACA	1-aminocyclopropane-1-carboxylate oxidase 1, putative, expressed [PFAM]	CGUCCAACUUUGAUCGUCCGUCUU	2	14.031	1	24	1368	1391	Cleavage	1	□	□	□
LOC_Os03g09230	LOC_Os03g09230.2|12003.m35062|cDNA	osa-MIR1884b	AAAGUCAACGGUGUCAUAUAUUUA	xylogen protein 1, putative, expressed [PFAM]	AAAAUAUUUGACACCGUUGACUUU	2	13.091	1	24	847	870	Cleavage	1	□	□	□
LOC_Os03g16220	LOC_Os03g16220.1|12003.m35151|cDNA	osa-MIR812g-h-i-j	AAGACGGAUGAUUAAAGUUGGACA	tropinone reductase, putative, expressed [PFAM]	UAUCCAACUUUAAUUUUCCGUCUU	2.5	6.714	1	24	1242	1265	Translation	1	□	□	□
LOC_Os03g16220	LOC_Os03g16220.2|12003.m35600|cDNA	osa-MIR812g-h-i-j	AAGACGGAUGAUUAAAGUUGGACA	tropinone reductase, putative, expressed [PFAM]	UAUCCAACUUUAAUUUUCCGUCUU	2.5	8.44	1	24	1379	1402	Translation	1	□	□	□
LOC_Os03g16220	LOC_Os03g16220.3|12003.m07059|cDNA	osa-MIR812g-h-i-j	AAGACGGAUGAUUAAAGUUGGACA	tropinone reductase, putative, expressed [PFAM]	UAUCCAACUUUAAUUUUCCGUCUU	2.5	8.44	1	24	1214	1237	Translation	1	□	□	□
LOC_Os03g16220	LOC_Os03g16220.4|12003.m35152|cDNA	osa-MIR812g-h-i-j	AAGACGGAUGAUUAAAGUUGGACA	tropinone reductase, putative, expressed [PFAM]	UAUCCAACUUUAAUUUUCCGUCUU	2.5	8.44	1	24	1102	1125	Translation	1	□	□	□
LOC_Os03g16220	LOC_Os03g16220.5|12003.m101290|cDNA	osa-MIR812g-h-i-j	AAGACGGAUGAUUAAAGUUGGACA	tropinone reductase, putative, expressed [PFAM]	UAUCCAACUUUAAUUUUCCGUCUU	2.5	8.44	1	24	2085	2108	Translation	1	□	□	□
LOC_Os03g27120	LOC_Os03g27120.1|12003.m08043|cDNA	osa-MIR319a	ACUGGAUGACGCGGGAGCUAA	LOL3, putative, expressed [PFAM]	CUGGCGCCCGCGUCAUCCAGU	2.5	24.339	1	21	174	194	Cleavage	1	□	□	□
LOC_Os03g40110	LOC_Os03g40110.1|12003.m09096|cDNA	osa-MIR1317-1882e	GAAAUGAUCUUGGACGUA	nop14-like family protein, expressed [PFAM]	UAUGUCAGAGAUCAUUUU	2.5	10.137	1	18	657	674	Cleavage	1	□	□	□
LOC_Os03g50620	LOC_Os03g50620.1|12003.m10053|cDNA	osa-MIR812g-h-i-j	AAGACGGAUGAUUAAAGUUGGACA	ATP binding protein, putative, expressed [PFAM]	CGUUCAACUUUGACCAUCCGUCUU	3	8.747	1	24	1115	1138	Translation	1	□	□	■
LOC_Os03g63074	LOC_Os03g63074.3|12003.m35532|cDNA	osa-MIR399d	ACAGUAGUAGGCAGCUCUCC	Ser/Thr protein phosphatase family protein, expressed [PFAM]	GGAGCGCCGCCUGCUAUUGU	3	24.728	1	20	232	251	Cleavage	1	□	□	□
LOC_Os04g40530	LOC_Os04g40530.1|12004.m09034|cDNA	osa-MIR1884b	AAAGUCAACGGUGUCAUAUAUUUA	methyltransferase, putative, expressed [PFAM]	AAAAUAUUUGACACUGUUGACUUU	2.5	17.408	1	24	987	1010	Cleavage	1	□	□	□
LOC_Os04g44354	LOC_Os04g44354.4|12004.m35583|cDNA	osa-MIR1867	UUUUUUUUCUAGGACAGAGGGAGU	UDP-glucoronosyl and UDP-glucosyl transferase family protein, expressed [PFAM]	AUUCCCUCCGUGUUAGAAAAAAAA	3	16.962	1	24	2453	2476	Cleavage	1	□	□	□
LOC_Os04g47140	LOC_Os04g47140.1|12004.m09660|cDNA	osa-MIR812g-h-i-j	AAGACGGAUGAUUAAAGUUGGACA	expressed protein [PFAM]	CGCCCAACUUUGAUCAUCCGUCUU	2.5	22.019	1	24	658	681	Cleavage	1	□	□	□
LOC_Os04g48390	LOC_Os04g48390.1|12004.m09775|cDNA	osa-MIR827a-b	UUAGAUGACCAUCAGCAAACA	beta-lactamase, class A, putative, expressed [PFAM]	AGUUUGCUGAUGUUCAUCUAA	2	22.494	1	21	334	354	Translation	1	■	■	■
LOC_Os04g58730	LOC_Os04g58730.1|12004.m10753|cDNA	osa-MIR1884b	AAAGUCAACGGUGUCAUAUAUUUA	DNA binding protein, putative, expressed [PFAM]	UUAAUGUAUGACGCCGUUGACUUU	2	12.818	1	24	178	201	Cleavage	1	□	□	□
LOC_Os04g58730	LOC_Os04g58730.2|12004.m35526|cDNA	osa-MIR1884b	AAAGUCAACGGUGUCAUAUAUUUA	DNA binding protein, putative, expressed [PFAM]	UUAAUGUAUGACGCCGUUGACUUU	2	12.818	1	24	178	201	Cleavage	1	□	□	□
LOC_Os05g07880	LOC_Os05g07880.1|12005.m05306|cDNA	osa-MIR1884b	AAAGUCAACGGUGUCAUAUAUUUA	phospholipase D alpha 1 precursor, putative, expressed [PFAM] 2342-2566 PF12357.1 Phospholipase D C terminal;	UAAAUGUAUGAUGCUGUUGAUUUU	2.5	6.725	1	24	2850	2873	Cleavage	1	□	□	□
LOC_Os05g07880	LOC_Os05g07880.2|12005.m083633|cDNA	osa-MIR1884b	AAAGUCAACGGUGUCAUAUAUUUA	phospholipase D alpha 1 precursor, putative, expressed [PFAM] 2331-2555 PF12357.1 Phospholipase D C terminal;	UAAAUGUAUGAUGCUGUUGAUUUU	2.5	6.725	1	24	2839	2862	Cleavage	1	□	□	□
LOC_Os05g42220	LOC_Os05g42220.1|12005.m08395|cDNA	osa-MIR1317-1882e	GAAAUGAUCUUGGACGUA	protein binding protein, putative, expressed [PFAM]	UACGUUCUAGAUCAUUUG	2.5	23.264	1	18	1041	1058	Translation	1	□	□	□
LOC_Os06g50146	LOC_Os06g50146.1|12006.m91819|cDNA	osa-MIR812g-h-i-j	AAGACGGAUGAUUAAAGUUGGACA	calcium-dependent protein kinase CPK1 adapter protein 2, putative, expressed [PFAM]	UGUCCAACUUUAACGGUCCGUCUU	2.5	14.17	1	24	1239	1262	Translation	1	□	■	□
LOC_Os07g03590	LOC_Os07g03590.1|12007.m04830|cDNA	osa-MIR1884b	AAAGUCAACGGUGUCAUAUAUUUA	pathogenesis-related protein PRB1-3 precursor, putative, expressed [PFAM]	UAAAUAUUUGAUGCCGUUGACUUU	2	12.098	1	24	898	921	Cleavage	1	□	□	□
LOC_Os07g17250	LOC_Os07g17250.1|12007.m06166|cDNA	osa-MIR1884b	AAAGUCAACGGUGUCAUAUAUUUA	disease resistance RPP13-like protein 1, putative, expressed [PFAM]	GAAAUGUUUGACACCGUUGACUUU	2.5	9.355	1	24	3645	3668	Cleavage	1	□	□	□
LOC_Os07g30410	LOC_Os07g30410.1|12007.m07310|cDNA	osa-MIR399d	ACAGUAGUAGGCAGCUCUCC	receptor-like protein kinase, putative [PFAM]	GGAGAGCUGUCUAAUACUGC	3	17.174	1	20	1996	2015	Cleavage	1	□	□	□
LOC_Os07g30510	LOC_Os07g30510.1|12007.m07319|cDNA	osa-MIR399d	ACAGUAGUAGGCAGCUCUCC	receptor-like protein kinase, putative [PFAM]	GGAGAGCUGUCUAAUACUGC	3	17.174	1	20	1996	2015	Cleavage	1	□	□	□
LOC_Os07g39290	LOC_Os07g39290.1|12007.m08171|cDNA	osa-MIR1884b	AAAGUCAACGGUGUCAUAUAUUUA	ruvB-like 2, putative, expressed [PFAM] 352-783 PF06068.6 TIP49 C-terminus;	AAAAUAUUUGACACCGUUGACUUU	2	11.813	1	24	971	994	Cleavage	1	□	□	□
LOC_Os07g39830	LOC_Os07g39830.1|12007.m08225|cDNA	osa-MIR1884b	AAAGUCAACGGUGUCAUAUAUUUA	expressed protein [PFAM]	UAAAUAUUUGACAUCGUUGACUUU	1.5	11.674	1	24	1480	1503	Cleavage	1	□	□	□
LOC_Os08g12430	LOC_Os08g12430.2|12008.m26619|cDNA	osa-MIR1884b	AAAGUCAACGGUGUCAUAUAUUUA	expressed protein [PFAM]	UAAAUAUUUGACGCCGUUGACUUU	1.5	19.925	1	24	229	252	Cleavage	1	□	□	□
LOC_Os08g13710	LOC_Os08g13710.1|12008.m05496|cDNA	osa-MIR1317-1882e	GAAAUGAUCUUGGACGUA	expressed protein [PFAM]	AACCUUCAAGGUCAUUUC	3	13.277	1	18	73	90	Cleavage	1	□	□	□
LOC_Os08g13710	LOC_Os08g13710.2|12008.m080110|cDNA	osa-MIR1317-1882e	GAAAUGAUCUUGGACGUA	expressed protein [PFAM]	AACCUUCAAGGUCAUUUC	3	14.849	1	18	325	342	Cleavage	1	□	□	□
LOC_Os08g44460	LOC_Os08g44460.1|12008.m080236|cDNA	osa-MIR1317-1882e	GAAAUGAUCUUGGACGUA	expressed protein [PFAM]	UACGUCCAGGUUUAUUUG	3	20.578	1	18	209	226	Cleavage	1	□	□	□
LOC_Os08g44460	LOC_Os08g44460.2|12008.m08419|cDNA	osa-MIR1317-1882e	GAAAUGAUCUUGGACGUA	expressed protein [PFAM]	UACGUCCAGGUUUAUUUG	3	17.805	1	18	207	224	Cleavage	1	□	□	□
LOC_Os09g01370	LOC_Os09g01370.1|12009.m03512|cDNA	osa-MIR399d	ACAGUAGUAGGCAGCUCUCC	Transposable element protein, putative, MuDR [PFAM]	GGACAACUGCUUACUGCUGU	3	21.689	1	20	1483	1502	Cleavage	1	□	□	□
LOC_Os09g09230	LOC_Os09g09230.1|12009.m04190|cDNA	osa-MIR399d	ACAGUAGUAGGCAGCUCUCC	dihydroflavonol-4-reductase, putative [PFAM]	GGGGACCUACCUACUACUGU	2.5	17.719	1	20	406	425	Cleavage	1	□	□	□
LOC_Os09g20490	LOC_Os09g20490.1|12009.m05256|cDNA	osa-MIR1884b	AAAGUCAACGGUGUCAUAUAUUUA	carbohydrate transporter/ sugar porter/ transporter, putative, expressed [PFAM]	UUAAUGUAUGACGCCGUUGACUUU	2	14.283	1	24	1763	1786	Cleavage	1	□	□	□
LOC_Os09g30040	LOC_Os09g30040.1|12009.m06155|cDNA	osa-MIR1884b	AAAGUCAACGGUGUCAUAUAUUUA	expressed protein [PFAM]	UUAAUAUAUGACGUUGUUGACUUU	2.5	7.119	1	24	576	599	Cleavage	1	□	□	□
LOC_Os09g36630	LOC_Os09g36630.1|12009.m06612|cDNA	osa-MIR1317-1882e	GAAAUGAUCUUGGACGUA	expressed protein [PFAM]	UAUGUUCAAGAUUAUAUC	3	18.693	1	18	1552	1569	Cleavage	1	□	□	□
LOC_Os10g28570	LOC_Os10g28570.1|12010.m65472|cDNA	osa-MIR1867	UUUUUUUUCUAGGACAGAGGGAGU	expressed protein [PFAM]	ACUCCCUCUGUCAAAAAAAAAAAA	3	17.192	1	24	954	977	Translation	1	□	□	□
LOC_Os10g30550	LOC_Os10g30550.1|12010.m05915|cDNA	osa-MIR1867	UUUUUUUUCUAGGACAGAGGGAGU	phosphoglycerate kinase, chloroplast precursor, putative, expressed [PFAM]	ACUCCCUUCGUCCUAAAAAAAAAG	3	3.541	1	24	2323	2346	Translation	1	□	□	□
LOC_Os11g25510	LOC_Os11g25510.1|12011.m06473|cDNA	osa-MIR812g-h-i-j	AAGACGGAUGAUUAAAGUUGGACA	S-domain receptor-like protein kinase, putative, expressed [PFAM]	UGCACAACUUUAAUUAUUCGUCUU	3	8.164	1	24	1471	1494	Cleavage	1	□	□	□
LOC_Os11g35450	LOC_Os11g35450.1|12011.m07397|cDNA	osa-MIR399d	ACAGUAGUAGGCAGCUCUCC	leucine-rich repeat receptor protein kinase EXS precursor, putative, expressed [PFAM]	GGAGGGUUGCUUACUUCUGU	3	20.759	1	20	2900	2919	Cleavage	1	□	□	□
LOC_Os11g35660	LOC_Os11g35660.1|12011.m07418|cDNA	osa-MIR399d	ACAGUAGUAGGCAGCUCUCC	leucine-rich repeat receptor protein kinase EXS precursor, putative [PFAM]	GGAGGGUUGCUUACUUCUGU	3	20.257	1	20	2786	2805	Cleavage	1	□	□	□
LOC_Os12g12000	LOC_Os12g12000.1|12012.m05175|cDNA	osa-MIR1884b	AAAGUCAACGGUGUCAUAUAUUUA	expressed protein [PFAM]	UUAAUGUAUGACGCCGUUGACUUU	2	12.324	1	24	668	691	Cleavage	1	□	□	□
LOC_Os12g41260	LOC_Os12g41260.1|12012.m07908|cDNA	osa-MIR1317-1882e	GAAAUGAUCUUGGACGUA	ATMRK1, putative, expressed [PFAM]	UACGUCCAAGGUCGUCUU	3	15.428	1	18	95	112	Cleavage	1	□	□	□
LOC_Os12g44310	LOC_Os12g44310.1|12012.m26997|cDNA	osa-MIR1884b	AAAGUCAACGGUGUCAUAUAUUUA	9,10-9,10 carotenoid cleavage dioxygenase 1, putative, expressed [PFAM]	AAAAUAUUUGACGCCGUUGACUUU	2.5	10.132	1	24	2117	2140	Cleavage	1	□	□	□
LOC_Os12g44310	LOC_Os12g44310.2|12012.m08202|cDNA	osa-MIR1884b	AAAGUCAACGGUGUCAUAUAUUUA	9,10-9,10 carotenoid cleavage dioxygenase 1, putative, expressed [PFAM]	AAAAUAUUUGACGCCGUUGACUUU	2.5	10.132	1	24	2193	2216	Cleavage	1	□	□	□
LOC_Os12g44310	LOC_Os12g44310.3|12012.m26998|cDNA	osa-MIR1884b	AAAGUCAACGGUGUCAUAUAUUUA	9,10-9,10 carotenoid cleavage dioxygenase 1, putative, expressed [PFAM]	AAAAUAUUUGACGCCGUUGACUUU	2.5	10.132	1	24	2252	2275	Cleavage	1	□	□	□
LOC_Os12g44350	LOC_Os12g44350.1|12012.m08206|cDNA	osa-MIR1884b	AAAGUCAACGGUGUCAUAUAUUUA	actin-1, putative, expressed [PFAM]	GAAAUGUUUGACACCGUUGACUUU	2.5	8.894	1	24	1282	1305	Cleavage	1	□	□	□
LOC_Os01g33740	LOC_Os01g33740.1|12001.m09686|cDNA	osa-MIR166g-h	UCGGACCAGGCUUCAUUCCUC	retrotransposon protein, putative, unclassified [PFAM]	GGGGCCUGAAGCCUGGUCCGG	3	19.615	1	21	1554	1574	Cleavage	1	□	□	□
LOC_Os01g50230	LOC_Os01g50230.1|12001.m11206|cDNA	osa-MIR166g-h	UCGGACCAGGCUUCAUUCCUC	hypothetical protein [PFAM]	GAGGAUUGAAGCCUGGUUCCA	3	24.758	1	21	1368	1388	Cleavage	1	□	□	□
LOC_Os03g01890	LOC_Os03g01890.1|12003.m05733|cDNA	osa-MIR166g-h	UCGGACCAGGCUUCAUUCCUC	rolled leaf1, putative, expressed [PFAM]	CUGGGAUGAAGCCUGGUCCGG	3	22.598	1	21	1089	1109	Cleavage	1	■	■	■
LOC_Os03g01890	LOC_Os03g01890.2|12003.m34764|cDNA	osa-MIR166g-h	UCGGACCAGGCUUCAUUCCUC	rolled leaf1, putative, expressed [PFAM]	CUGGGAUGAAGCCUGGUCCGG	3	22.598	1	21	1089	1109	Cleavage	1	■	■	□
LOC_Os03g16320	LOC_Os03g16320.1|12003.m07068|cDNA	osa-MIR166g-h	UCGGACCAGGCUUCAUUCCUC	conserved hypothetical protein [PFAM]	GAGGAUUGAAGCCUGGUUCCA	3	24.261	1	21	1536	1556	Cleavage	1	□	□	□
LOC_Os03g43930	LOC_Os03g43930.1|12003.m101413|cDNA	osa-MIR166g-h	UCGGACCAGGCUUCAUUCCUC	class III HD-Zip protein 4, putative, expressed [PFAM] 2478-2930 PF08670.4 MEKHLA domain;	UUGGGAUGAAGCCUGGUCCGG	3	21.231	1	21	955	975	Cleavage	1	■	■	■
LOC_Os03g43930	LOC_Os03g43930.2|12003.m09434|cDNA	osa-MIR166g-h	UCGGACCAGGCUUCAUUCCUC	class III HD-Zip protein 4, putative, expressed [PFAM] 2478-2921 PF08670.4 MEKHLA domain;	UUGGGAUGAAGCCUGGUCCGG	3	21.231	1	21	955	975	Cleavage	1	■	■	■
LOC_Os10g33960	LOC_Os10g33960.1|12010.m06226|cDNA	osa-MIR166g-h	UCGGACCAGGCUUCAUUCCUC	HB1, putative, expressed [PFAM]	CUGGGAUGAAGCCUGGUCCGG	3	19.736	1	21	924	944	Cleavage	1	■	■	■
LOC_Os10g33960	LOC_Os10g33960.2|12010.m21791|cDNA	osa-MIR166g-h	UCGGACCAGGCUUCAUUCCUC	HB1, putative, expressed [PFAM]	CUGGGAUGAAGCCUGGUCCGG	3	19.736	1	21	696	716	Cleavage	1	■	■	■
LOC_Os10g33960	LOC_Os10g33960.3|12010.m065366|cDNA	osa-MIR166g-h	UCGGACCAGGCUUCAUUCCUC	HB1, putative, expressed [PFAM]	CUGGGAUGAAGCCUGGUCCGG	3	19.736	1	21	924	944	Cleavage	1	■	■	■
LOC_Os10g33960	LOC_Os10g33960.4|12010.m065291|cDNA	osa-MIR166g-h	UCGGACCAGGCUUCAUUCCUC	HB1, putative, expressed [PFAM]	CUGGGAUGAAGCCUGGUCCGG	3	19.736	1	21	924	944	Cleavage	1	■	■	■
LOC_Os12g41860	LOC_Os12g41860.1|12012.m07967|cDNA	osa-MIR166g-h	UCGGACCAGGCUUCAUUCCUC	class III HD-Zip protein 4, putative, expressed [PFAM]	UUGGGAUGAAGCCUGGUCCGG	3	20.46	1	21	877	897	Cleavage	1	■	■	■
LOC_Os02g30730	LOC_Os02g30730.1|12002.m08216|cDNA	osa-MIR1862d	CUAGGUUUGUUUAUUUUGGGACGG	SART-1 family protein, expressed [PFAM]	CUGUCCCAUAAAAAACAAAUCUAG	3	18.525	1	24	2707	2730	Cleavage	1	□	□	□
LOC_Os02g30730	LOC_Os02g30730.2|12002.m33695|cDNA	osa-MIR1862d	CUAGGUUUGUUUAUUUUGGGACGG	SART-1 family protein, expressed [PFAM]	CUGUCCCAUAAAAAACAAAUCUAG	3	18.525	1	24	2783	2806	Cleavage	1	□	□	□
LOC_Os02g30730	LOC_Os02g30730.3|12002.m33696|cDNA	osa-MIR1862d	CUAGGUUUGUUUAUUUUGGGACGG	SART-1 family protein, expressed [PFAM]	CUGUCCCAUAAAAAACAAAUCUAG	3	18.525	1	24	2620	2643	Cleavage	1	□	□	□
LOC_Os02g30730	LOC_Os02g30730.4|12002.m33697|cDNA	osa-MIR1862d	CUAGGUUUGUUUAUUUUGGGACGG	SART-1 family protein, expressed [PFAM]	CUGUCCCAUAAAAAACAAAUCUAG	3	18.525	1	24	2696	2719	Cleavage	1	□	□	□
LOC_Os07g22930	LOC_Os07g22930.2|12007.m28967|cDNA	osa-MIR1862d	CUAGGUUUGUUUAUUUUGGGACGG	granule-bound starch synthase 1b, chloroplast precursor, putative, expressed [PFAM]	CCGUCCCAGAAUAAAGUAACUUAG	3	17.009	1	24	2392	2415	Translation	1	□	□	□
LOC_Os07g22930	LOC_Os07g22930.3|12007.m28968|cDNA	osa-MIR1862d	CUAGGUUUGUUUAUUUUGGGACGG	granule-bound starch synthase 1b, chloroplast precursor, putative, expressed [PFAM]	CCGUCCCAGAAUAAAGUAACUUAG	3	17.009	1	24	2197	2220	Translation	1	□	□	□
LOC_Os07g22930	LOC_Os07g22930.4|12007.m29139|cDNA	osa-MIR1862d	CUAGGUUUGUUUAUUUUGGGACGG	granule-bound starch synthase 1b, chloroplast precursor, putative, expressed [PFAM]	CCGUCCCAGAAUAAAGUAACUUAG	3	17.009	1	24	2039	2062	Translation	1	□	□	□
LOC_Os01g19529	LOC_Os01g19529.1|12001.m08489|cDNA	osa-MIR819a-c-d-e-j	UAUGAAUGUGGGCAAUGCUAGAAA	expressed protein [PFAM]	AUUUUAGCAUUGCCCACAUUCAUA	1.5	7.61	1	24	1667	1690	Cleavage	1	□	□	□
LOC_Os01g52864	LOC_Os01g52864.1|12001.m150705|cDNA	osa-MIR818d	CUUAUAUUAUGGGACGGAGGGAGU	uncharacterized conserved membrane protein, putative, expressed [PFAM]	ACUCCCUCCGUCCCAUAAUAUAAU	1	20.019	1	24	1657	1680	Cleavage	1	□	□	□
LOC_Os01g52864	LOC_Os01g52864.2|12001.m11459|cDNA	osa-MIR818d	CUUAUAUUAUGGGACGGAGGGAGU	uncharacterized conserved membrane protein, putative, expressed [PFAM]	ACUCCCUCCGUCCCAUAAUAUAAU	1	20.019	1	24	1654	1677	Cleavage	1	□	□	□
LOC_Os01g52864	LOC_Os01g52864.3|12001.m43496|cDNA	osa-MIR818d	CUUAUAUUAUGGGACGGAGGGAGU	uncharacterized conserved membrane protein, putative, expressed [PFAM]	ACUCCCUCCGUCCCAUAAUAUAAU	1	20.019	1	24	1751	1774	Cleavage	1	□	□	□
LOC_Os01g52864	LOC_Os01g52864.4|12001.m43537|cDNA	osa-MIR818d	CUUAUAUUAUGGGACGGAGGGAGU	uncharacterized conserved membrane protein, putative, expressed [PFAM]	ACUCCCUCCGUCCCAUAAUAUAAU	1	20.019	1	24	1659	1682	Cleavage	1	□	□	□
LOC_Os01g63880	LOC_Os01g63880.1|12001.m12503|cDNA	osa-MIR818d	CUUAUAUUAUGGGACGGAGGGAGU	expressed protein [PFAM]	ACUCCCUCCGUCCCAUAAUAUAAG	0	17.976	1	24	2151	2174	Cleavage	1	□	■	□
LOC_Os02g10210	LOC_Os02g10210.1|12002.m06319|cDNA	osa-MIR818d	CUUAUAUUAUGGGACGGAGGGAGU	expressed protein [PFAM]	ACUCCCUCCGUCCCAUAAUAUAAG	0	15.416	1	24	815	838	Cleavage	1	□	■	■
LOC_Os02g14290	LOC_Os02g14290.1|12002.m100155|cDNA	osa-MIR818d	CUUAUAUUAUGGGACGGAGGGAGU	scramblase family protein, expressed [PFAM]	ACUCCCUCCGUCCCAUAAUAUAAA	1	13.995	1	24	969	992	Cleavage	1	□	□	□
LOC_Os03g15350	LOC_Os03g15350.1|12003.m06972|cDNA	osa-MIR818d	CUUAUAUUAUGGGACGGAGGGAGU	sel-1 homolog precursor, putative, expressed [PFAM]	ACUCCCUCCGUCCCAUAAUAUAAG	0	8.083	1	24	2441	2464	Cleavage	1	□	□	□
LOC_Os03g46650	LOC_Os03g46650.1|12003.m09683|cDNA	osa-MIR819a-c-d-e-j	UAUGAAUGUGGGCAAUGCUAGAAA	guanine nucleotide-binding protein beta subunit, putative, expressed [PFAM]	UUUUUAGUAUUGUCCACAUUCAUA	1.5	5.648	1	24	1775	1798	Cleavage	1	□	□	□
LOC_Os03g48010	LOC_Os03g48010.1|12003.m09813|cDNA	osa-MIR818d	CUUAUAUUAUGGGACGGAGGGAGU	expressed protein [PFAM]	ACUCCCUCCGUUCCAUAAUAUAAG	0.5	23.601	1	24	2370	2393	Cleavage	1	□	□	□
LOC_Os03g49126	LOC_Os03g49126.1|12003.m09914|cDNA	osa-MIR818d	CUUAUAUUAUGGGACGGAGGGAGU	expressed protein [PFAM]	ACUCCCUCCGUCCUAUAAUAUAAG	0.5	11.291	1	24	2023	2046	Cleavage	1	□	■	■
LOC_Os03g63370	LOC_Os03g63370.1|12003.m11204|cDNA	osa-MIR818d	CUUAUAUUAUGGGACGGAGGGAGU	polyphosphoinositide binding protein Ssh2p, putative, expressed [PFAM]	ACUCCCUCCGUCCCAUAAUAUAAG	0	5.213	1	24	1252	1275	Cleavage	1	□	□	□
LOC_Os04g43910	LOC_Os04g43910.1|12004.m09350|cDNA	osa-MIR160a-b-c-d	UGCCUGGCUCCCUGUAUGCCA	auxin response factor 16, putative, expressed [PFAM]	AGGCAUACAGGGAGCCAGGCA	1	23.141	1	21	1344	1364	Cleavage	1	■	■	■
LOC_Os04g59430	LOC_Os04g59430.1|12004.m10819|cDNA	osa-MIR160a-b-c-d	UGCCUGGCUCCCUGUAUGCCA	B3 DNA binding domain containing protein, expressed [PFAM]	UGACAUUCAGGGAGCCAGGCA	2	17.092	1	21	1334	1354	Cleavage	1	□	■	■
LOC_Os05g25890	LOC_Os05g25890.1|12005.m06880|cDNA	osa-MIR818d	CUUAUAUUAUGGGACGGAGGGAGU	expressed protein [PFAM]	ACUCCCUCCGUUUCAUAAUAUAAG	1	10.249	1	24	123	146	Cleavage	1	□	□	□
LOC_Os05g43570	LOC_Os05g43570.1|12005.m08484|cDNA	osa-MIR818d	CUUAUAUUAUGGGACGGAGGGAGU	serine/threonine-protein kinase 38-like, putative, expressed [PFAM]	ACUCCCUCCGUCCCAUAAUAUAAA	1	13.301	1	24	2563	2586	Cleavage	1	□	□	■
LOC_Os06g11500	LOC_Os06g11500.1|12006.m05867|cDNA	osa-MIR818d	CUUAUAUUAUGGGACGGAGGGAGU	minichromosome maintenance protein MCM, putative, expressed [PFAM]	ACUCCCUCCGUCCCAUAAUAUAAG	0	16.581	1	24	2476	2499	Cleavage	1	□	■	□
LOC_Os06g39330	LOC_Os06g39330.1|12006.m08471|cDNA	osa-MIR818d	CUUAUAUUAUGGGACGGAGGGAGU	indole-3-acetate beta-glucosyltransferase, putative, expressed [PFAM]	ACUCCCUCCGUCCUAUGAUAUAAG	1	12.126	1	24	1619	1642	Cleavage	1	□	■	■
LOC_Os07g40450	LOC_Os07g40450.1|12007.m29245|cDNA	osa-MIR818d	CUUAUAUUAUGGGACGGAGGGAGU	expressed protein [PFAM]	ACUCCCUCCGUCCCAUAAUAUAAG	0	12.628	1	24	84	107	Cleavage	1	□	□	□
LOC_Os07g40450	LOC_Os07g40450.2|12007.m08285|cDNA	osa-MIR818d	CUUAUAUUAUGGGACGGAGGGAGU	expressed protein [PFAM]	ACUCCCUCCGUCCCAUAAUAUAAG	0	12.628	1	24	84	107	Cleavage	1	□	□	□
LOC_Os08g38620	LOC_Os08g38620.3|12008.m26726|cDNA	osa-MIR819a-c-d-e-j	UAUGAAUGUGGGCAAUGCUAGAAA	expressed protein [PFAM]	UUUCUAGUAUUGCCCACAUUCAUA	0.5	20.071	1	24	853	876	Cleavage	1	□	■	■
LOC_Os09g29160	LOC_Os09g29160.1|12009.m06067|cDNA	osa-MIR160a-b-c-d	UGCCUGGCUCCCUGUAUGCCA	expressed protein [PFAM]	UGGCAUGCAGGGAGCCAGGGA	2	24.794	1	21	1451	1471	Cleavage	1	□	□	□
LOC_Os09g36320	LOC_Os09g36320.1|12009.m06581|cDNA	osa-MIR818d	CUUAUAUUAUGGGACGGAGGGAGU	serine/threonine-protein kinase NAK, putative, expressed [PFAM]	ACUCCCUCCGUCCCAUAAUAUAAG	0	16.028	1	24	1582	1605	Cleavage	1	□	■	□
LOC_Os09g37020	LOC_Os09g37020.2|12009.m060057|cDNA	osa-MIR818d	CUUAUAUUAUGGGACGGAGGGAGU	expressed protein [PFAM]	ACUCUCUCCGUCCCAUAAUAUAAA	1.5	10.185	1	24	955	978	Cleavage	1	□	□	■
LOC_Os09g37710	LOC_Os09g37710.1|12009.m06718|cDNA	osa-MIR818d	CUUAUAUUAUGGGACGGAGGGAGU	NIN-like protein 1, putative, expressed [PFAM] 1715-1855 PF02042.8 RWP-RK domain;	ACUCCCUCCGUUCCAUAAUAUAAG	0.5	7.389	1	24	3433	3456	Cleavage	1	□	□	□
LOC_Os09g37710	LOC_Os09g37710.2|12009.m060059|cDNA	osa-MIR818d	CUUAUAUUAUGGGACGGAGGGAGU	NIN-like protein 1, putative, expressed [PFAM] 1817-1957 PF02042.8 RWP-RK domain;	ACUCCCUCCGUUCCAUAAUAUAAG	0.5	7.389	1	24	3535	3558	Cleavage	1	□	□	□
LOC_Os10g33700	LOC_Os10g33700.1|12010.m06198|cDNA	osa-MIR819a-c-d-e-j	UAUGAAUGUGGGCAAUGCUAGAAA	ATP binding protein, putative, expressed [PFAM]	UUUCUAGCAUUGCCCACAUUCAUA	0	21.492	1	24	2362	2385	Cleavage	1	□	□	■
LOC_Os10g33700	LOC_Os10g33700.2|12010.m21918|cDNA	osa-MIR819a-c-d-e-j	UAUGAAUGUGGGCAAUGCUAGAAA	ATP binding protein, putative, expressed [PFAM]	UUUCUAGCAUUGCCCACAUUCAUA	0	21.492	1	24	2286	2309	Cleavage	1	□	□	■
LOC_Os10g33940	LOC_Os10g33940.1|12010.m06222|cDNA	osa-MIR160a-b-c-d	UGCCUGGCUCCCUGUAUGCCA	auxin response factor 16, putative, expressed [PFAM]	AGGCAUACAGGGAGCCAGGCA	1	19.716	1	21	1635	1655	Cleavage	1	□	■	■
LOC_Os12g16350	LOC_Os12g16350.13|12012.m26877|cDNA	osa-MIR818d	CUUAUAUUAUGGGACGGAGGGAGU	CHY1, putative, expressed [PFAM]	ACUCCCUCCGUCCCAUAAUAUAGG	0.5	14.785	1	24	3279	3302	Cleavage	1	□	□	□
LOC_Os12g35480	LOC_Os12g35480.1|12012.m07342|cDNA	osa-MIR819a-c-d-e-j	UAUGAAUGUGGGCAAUGCUAGAAA	expressed protein [PFAM]	UUUCUAGCAUUGCUCAUAUUUAUA	1.5	22.505	1	24	1599	1622	Cleavage	1	□	□	□
LOC_Os12g37480	LOC_Os12g37480.1|12012.m07532|cDNA	osa-MIR819a-c-d-e-j	UAUGAAUGUGGGCAAUGCUAGAAA	enzyme inhibitor/ pectinesterase/ pectinesterase inhibitor, putative, expressed [PFAM]	UUUUUAGUAUUGCUCACAUUUAUA	2	13.034	1	24	843	866	Cleavage	1	□	□	□
LOC_Os01g33740	LOC_Os01g33740.1|12001.m09686|cDNA	osa-MIR166k-l	UCGGACCAGGCUUCAAUCCCU	retrotransposon protein, putative, unclassified [PFAM]	GGGGCCUGAAGCCUGGUCCGG	3	19.615	1	21	1554	1574	Cleavage	1	□	□	□
LOC_Os08g33479	LOC_Os08g33479.1|12008.m26447|cDNA	osa-MIR444a	GCUAGAGGUGGCAACUGCAUA	expressed protein [PFAM]	UAUGCAGUUGCUGCCUCAAGC	2.5	18.915	1	21	1414	1434	Cleavage	1	■	□	□
LOC_Os11g45899	LOC_Os11g45899.1|12011.m08420|cDNA	osa-MIR166k-l	UCGGACCAGGCUUCAAUCCCU	retrotransposon protein, putative, unclassified [PFAM]	GGGGAUUGAAGCCUGGUCCUC	3	19.478	1	21	192	212	Cleavage	1	□	□	□
LOC_Os01g08010	LOC_Os01g08010.1|12001.m07426|cDNA	osa-MIR2121a-b	ACGGAAAACGGAGCGGUCCAUUA	expressed protein [PFAM]	UAAUAGAUUACUCCGUUUUCCGU	3	15.214	1	23	1780	1802	Cleavage	1	□	□	□
LOC_Os02g31230	LOC_Os02g31230.1|12002.m33390|cDNA	osa-MIR2121a-b	ACGGAAAACGGAGCGGUCCAUUA	expressed protein [PFAM]	UAAUGGAUCGCUCCGUUUUCCGU	0.5	17.627	1	23	419	441	Cleavage	1	□	□	□
LOC_Os02g50810	LOC_Os02g50810.2|12002.m10115|cDNA	osa-MIR2121a-b	ACGGAAAACGGAGCGGUCCAUUA	expressed protein [PFAM]	UAAUGGACUGCUCCGUUUUCCGU	0.5	20.4	1	23	890	912	Cleavage	1	□	□	□
LOC_Os03g12010	LOC_Os03g12010.2|12003.m06653|cDNA	osa-MIR2121a-b	ACGGAAAACGGAGCGGUCCAUUA	expressed protein [PFAM]	UAAUGAACCGCUCCGUUUUCCGU	1	23.284	1	23	1880	1902	Cleavage	1	□	□	□
LOC_Os03g12010	LOC_Os03g12010.3|12003.m78797|cDNA	osa-MIR2121a-b	ACGGAAAACGGAGCGGUCCAUUA	expressed protein [PFAM]	UAAUGAACCGCUCCGUUUUCCGU	1	23.284	1	23	2595	2617	Cleavage	1	□	□	□
LOC_Os03g12010	LOC_Os03g12010.4|12003.m78798|cDNA	osa-MIR2121a-b	ACGGAAAACGGAGCGGUCCAUUA	expressed protein [PFAM]	UAAUGAACCGCUCCGUUUUCCGU	1	23.284	1	23	2595	2617	Cleavage	1	□	□	□
LOC_Os03g50470	LOC_Os03g50470.1|12003.m10038|cDNA	osa-MIR2121a-b	ACGGAAAACGGAGCGGUCCAUUA	expressed protein [PFAM]	UAAUGGACCACUCCGUUUUCCGU	1	18.199	1	23	2995	3017	Cleavage	1	□	□	□
LOC_Os06g15170	LOC_Os06g15170.1|12006.m06231|cDNA	osa-MIR2121a-b	ACGGAAAACGGAGCGGUCCAUUA	3-ketoacyl-CoA synthase, putative, expressed [PFAM] 318-1184 PF08392.5 FAE1/Type III polyketide synthase-like protein;	UAAUGGACCGCUCCGUUUUCUGU	0.5	24.304	1	23	1831	1853	Cleavage	1	□	□	□
LOC_Os06g22919	LOC_Os06g22919.2|12006.m71432|cDNA	osa-MIR2121a-b	ACGGAAAACGGAGCGGUCCAUUA	xyloglucan endotransglucosylase/hydrolase protein 21 precursor, putative, expressed [PFAM]	UAAUGGACUGCUCCGUUUUCCAU	2	17.716	1	23	836	858	Cleavage	1	□	□	□
LOC_Os02g56270	LOC_Os02g56270.1|12002.m10650|cDNA	osa-MIR1876	GUGGGUUUGUGGGCUGGC	expressed protein [PFAM] 390-749 PF01417.13 ENTH domain;	GCUGGUCCACAAACUCAU	2.5	19.688	1	18	1998	2015	Cleavage	1	□	□	□
LOC_Os05g30900	LOC_Os05g30900.1|12005.m07326|cDNA	osa-MIR1876	GUGGGUUUGUGGGCUGGC	lipase precursor, putative, expressed [PFAM]	CCCGGCCCACAAACCUAA	3	16.792	1	18	105	122	Cleavage	1	□	□	□
LOC_Os09g19900	LOC_Os09g19900.1|12009.m05197|cDNA	osa-MIR1876	GUGGGUUUGUGGGCUGGC	THO complex subunit 6, putative, expressed [PFAM]	CCCACCCCACAGACCCAC	2.5	11.303	1	18	309	326	Cleavage	1	□	□	□
LOC_Os04g46890	LOC_Os04g46890.2|12004.m09637|cDNA	osa-MIR1876	GUGGGUUUGUGGGCUGGC	pre-mRNA-splicing factor 31, putative, expressed [PFAM]	AUCAGCCCACAGACCCGU	3	12.061	1	18	1817	1834	Cleavage	1	□	□	□
LOC_Os04g46890	LOC_Os04g46890.3|12004.m101611|cDNA	osa-MIR1876	GUGGGUUUGUGGGCUGGC	pre-mRNA-splicing factor 31, putative, expressed [PFAM]	AUCAGCCCACAGACCCGU	3	12.061	1	18	1882	1899	Cleavage	1	□	□	□
LOC_Os10g25200	LOC_Os10g25200.1|12010.m05470|cDNA	osa-MIR1876	GUGGGUUUGUGGGCUGGC	expressed protein [PFAM]	CUCAGCUCACAGACCCAU	3	17.088	1	18	3724	3741	Cleavage	1	□	□	□
LOC_Os01g15920	LOC_Os01g15920.1|12001.m08190|cDNA	osa-MIR1876	GUGGGUUUGUGGGCUGGC	hypothetical protein [PFAM]	GCCGGCGCACAAGCCUAC	2.5	24.003	1	18	112	129	Cleavage	1	□	□	□
LOC_Os10g06240	LOC_Os10g06240.1|12010.m04021|cDNA	osa-MIR1876	GUGGGUUUGUGGGCUGGC	transposon protein, putative, unclassified [PFAM]	GUCGGCCCGCGGGCCCAC	3	23.532	1	18	45	62	Cleavage	1	□	□	□
LOC_Os03g33310	LOC_Os03g33310.1|12003.m08575|cDNA	osa-MIR1876	GUGGGUUUGUGGGCUGGC	retrotransposon, putative, centromere-specific [PFAM]	GCCGGCCGGCAAACUCAC	2.5	19.722	1	18	164	181	Translation	1	□	□	□
LOC_Os01g08810	LOC_Os01g08810.1|12001.m07506|cDNA	osa-MIR1876	GUGGGUUUGUGGGCUGGC	cytochrome P450 86A1, putative, expressed [PFAM]	GCGAGCUCACAAGUCCAC	2.5	15.075	1	18	3	20	Cleavage	1	□	□	□
LOC_Os08g41220	LOC_Os08g41220.1|12008.m08100|cDNA	osa-MIR1876	GUGGGUUUGUGGGCUGGC	ATBPM1, putative [PFAM]	GCUGGUCCGCGAAUCCAC	3	20.396	1	18	72	89	Cleavage	1	□	□	□
LOC_Os06g13950	LOC_Os06g13950.1|12006.m06110|cDNA	osa-MIR1876	GUGGGUUUGUGGGCUGGC	fertility restorer homologue A, putative, expressed [PFAM]	GCCAUCCCACGAGCUCAC	2.5	12.741	1	18	216	233	Cleavage	1	□	□	□
LOC_Os02g12390	LOC_Os02g12390.1|12002.m06487|cDNA	osa-MIR1876	GUGGGUUUGUGGGCUGGC	retrotransposon protein, putative, Ty1-copia subclass [PFAM] 2059-2502 PF07727.7 Reverse transcriptase (RNA-dependent DNA polymerase);	GCUUGCCCACAGAUCCAC	2.5	14.507	1	18	1877	1894	Cleavage	1	□	□	□
LOC_Os10g01450	LOC_Os10g01450.1|12010.m03569|cDNA	osa-MIR1876	GUGGGUUUGUGGGCUGGC	retrotransposon protein, putative, Ty1-copia subclass [PFAM]	GCUUGCCCACAGAUCCAC	2.5	14.192	1	18	1352	1369	Cleavage	1	□	□	□
LOC_Os06g14740	LOC_Os06g14740.1|12006.m06189|cDNA	osa-MIR1876	GUGGGUUUGUGGGCUGGC	ketose-bisphosphate aldolases family protein, expressed [PFAM]	GCCAGUCAACAAAUCUAC	2.5	12.043	1	18	1059	1076	Translation	1	□	□	□
LOC_Os07g24100	LOC_Os07g24100.1|12007.m06688|cDNA	osa-MIR5072	UCCCCAGCGGAGUCGCCA	retrotransposon protein, putative, unclassified [PFAM]	UGGCGACUCCGCUGGGGA	0	20.547	1	18	425	442	Cleavage	1	□	□	□
LOC_Os09g10240	LOC_Os09g10240.1|12009.m04289|cDNA	osa-MIR5072	UCCCCAGCGGAGUCGCCA	retrotransposon protein, putative, unclassified [PFAM]	UGGCGACUCCGCUGGGGA	0	16.415	1	18	9	26	Cleavage	1	□	□	□
LOC_Os07g22960	LOC_Os07g22960.1|12007.m06579|cDNA	osa-MIR5072	UCCCCAGCGGAGUCGCCA	retrotransposon protein, putative, unclassified [PFAM]	UGGCGACUCCGCUAGGGA	1.5	21.404	1	18	6771	6788	Cleavage	1	□	□	□
LOC_Os08g15410	LOC_Os08g15410.1|12008.m05664|cDNA	osa-MIR5072	UCCCCAGCGGAGUCGCCA	hypothetical protein [PFAM]	UGGCGACUCCGUUGGCGA	2	22.435	1	18	24	41	Cleavage	1	□	□	□
LOC_Os02g24960	LOC_Os02g24960.1|12002.m07643|cDNA	osa-MIR5072	UCCCCAGCGGAGUCGCCA	retrotransposon protein, putative, Ty3-gypsy subclass [PFAM]	UGGCUACUCCGUUGGGGA	1.5	18.639	1	18	201	218	Cleavage	1	□	□	□
LOC_Os05g49050	LOC_Os05g49050.1|12005.m08975|cDNA	osa-MIR5072	UCCCCAGCGGAGUCGCCA	urease accessory protein ureG, putative, expressed [PFAM]	AUUCGACUCCGCUGGGGA	3	17.382	1	18	1408	1425	Cleavage	1	□	□	□
LOC_Os08g44124	LOC_Os08g44124.1|12008.m08386|cDNA	osa-MIR5072	UCCCCAGCGGAGUCGCCA	retrotransposon protein, putative, unclassified [PFAM]	UGGUGAUUCCGCUUGGGA	2.5	23.807	1	18	242	259	Cleavage	1	□	□	□
LOC_Os10g15079	LOC_Os10g15079.1|12010.m04703|cDNA	osa-MIR5072	UCCCCAGCGGAGUCGCCA	retrotransposon protein, putative, unclassified [PFAM]	UUGCGACUCCACUGGGGA	2	24.412	1	18	569	586	Cleavage	1	□	□	□
LOC_Os09g38580	LOC_Os09g38580.3|12009.m22195|cDNA	osa-MIR5072	UCCCCAGCGGAGUCGCCA	cyclic nucleotide-gated ion channel 14, putative, expressed [PFAM]	UGGUGAUUUCGCUGGCGA	3	23.19	1	18	2011	2028	Cleavage	1	□	□	□
LOC_Os09g38580	LOC_Os09g38580.1|12009.m06799|cDNA	osa-MIR5072	UCCCCAGCGGAGUCGCCA	cyclic nucleotide-gated ion channel 14, putative, expressed [PFAM]	UGGUGAUUUCGCUGGCGA	3	23.19	1	18	1829	1846	Cleavage	1	□	□	□
LOC_Os09g38580	LOC_Os09g38580.5|12009.m22259|cDNA	osa-MIR5072	UCCCCAGCGGAGUCGCCA	cyclic nucleotide-gated ion channel 14, putative, expressed [PFAM]	UGGUGAUUUCGCUGGCGA	3	23.19	1	18	1762	1779	Cleavage	1	□	□	□
LOC_Os12g04480	LOC_Os12g04480.1|12012.m04442|cDNA	osa-MIR5072	UCCCCAGCGGAGUCGCCA	cytochrome P450 90D2, putative, expressed [PFAM]	UGGUGGCUCCAUUGGGGA	2.5	13.016	1	18	867	884	Cleavage	1	□	□	□
LOC_Os09g38580	LOC_Os09g38580.2|12009.m060067|cDNA	osa-MIR5072	UCCCCAGCGGAGUCGCCA	cyclic nucleotide-gated ion channel 14, putative, expressed [PFAM]	UGGUGAUUUCGCUGGCGA	3	23.19	1	18	1199	1216	Cleavage	1	□	□	□
LOC_Os11g04710	LOC_Os11g04710.1|12011.m04669|cDNA	osa-MIR5072	UCCCCAGCGGAGUCGCCA	cytochrome P450 724B1, putative, expressed [PFAM]	UGGUGGCUCCAUUGGGGA	2.5	12.872	1	18	846	863	Cleavage	1	□	□	□
LOC_Os08g01880	LOC_Os08g01880.1|12008.m04336|cDNA	osa-MIR5072	UCCCCAGCGGAGUCGCCA	expressed protein [PFAM]	UGGUGGCUUCGCUGGAGA	3	23.192	1	18	843	860	Cleavage	1	□	□	□
LOC_Os12g34620	LOC_Os12g34620.1|12012.m07255|cDNA	osa-MIR168a	GCUUGGUGCAGAUCGGGAC	hypothetical protein [PFAM]	CUCCCGAUCUUCACCAAGC	2	9.887	1	19	460	478	Translation	1	□	□	□
LOC_Os02g45070	LOC_Os02g45070.2|12002.m100310|cDNA	osa-MIR168a	GCUUGGUGCAGAUCGGGAC	PINHEAD protein, putative, expressed [PFAM] 1249-1401 PF08699.3 Domain of unknown function (DUF1785);	UUCCCGAGCUGCACCAAGC	2	19.916	1	19	563	581	Cleavage	1	■	■	■
LOC_Os04g47870	LOC_Os04g47870.1|12004.m101624|cDNA	osa-MIR168a	GCUUGGUGCAGAUCGGGAC	PINHEAD protein, putative, expressed [PFAM] 1356-1508 PF08699.3 Domain of unknown function (DUF1785);	UUCCCGAGCUGCACCAAGC	2	18.582	1	19	667	685	Cleavage	1	■	■	■
LOC_Os04g47870	LOC_Os04g47870.2|12004.m09728|cDNA	osa-MIR168a	GCUUGGUGCAGAUCGGGAC	PINHEAD protein, putative, expressed [PFAM] 1391-1543 PF08699.3 Domain of unknown function (DUF1785);	UUCCCGAGCUGCACCAAGC	2	18.582	1	19	702	720	Cleavage	1	■	■	■
LOC_Os02g45070	LOC_Os02g45070.1|12002.m09547|cDNA	osa-MIR168a	GCUUGGUGCAGAUCGGGAC	PINHEAD protein, putative, expressed [PFAM] 1395-1547 PF08699.3 Domain of unknown function (DUF1785);	UUCCCGAGCUGCACCAAGC	2	19.916	1	19	709	727	Cleavage	1	■	■	■
LOC_Os02g58490	LOC_Os02g58490.1|12002.m10870|cDNA	osa-MIR168a	GCUUGGUGCAGAUCGGGAC	PINHEAD protein, putative, expressed [PFAM] 1062-1211 PF08699.3 Domain of unknown function (DUF1785);	CUCCCGAGCUGCGCCAAGC	2.5	15.119	1	19	445	463	Cleavage	1	■	□	□
LOC_Os10g08022	LOC_Os10g08022.1|12010.m04153|cDNA	osa-MIR168a	GCUUGGUGCAGAUCGGGAC	fructose-bisphosphate aldolase cytoplasmic isozyme, putative, expressed [PFAM] 91-1134 PF00274.12 Fructose-bisphosphate aldolase class-I;	GUACUGAUCUGCAUCAGGC	2.5	19.947	1	19	1131	1149	Cleavage	1	□	□	■
LOC_Os11g30010	LOC_Os11g30010.1|12011.m06910|cDNA	osa-MIR168a	GCUUGGUGCAGAUCGGGAC	NB-ARC domain containing protein [PFAM]	UUCCUGAUAUGCACCAAGU	3	19.885	1	19	158	176	Translation	1	□	□	□
LOC_Os05g03190	LOC_Os05g03190.1|12005.m04853|cDNA	osa-MIR168a	GCUUGGUGCAGAUCGGGAC	IQD1, putative, expressed [PFAM]	CUCCCCAUCUGUGCCAAGC	3	15.457	1	19	1720	1738	Cleavage	1	□	□	□
LOC_Os12g36170	LOC_Os12g36170.1|12012.m07407|cDNA	osa-MIR168a	GCUUGGUGCAGAUCGGGAC	HEAT repeat family protein, expressed [PFAM]	AUCCCGAUCUUCAUCGAGC	3	15.992	1	19	3489	3507	Translation	1	□	□	□
LOC_Os02g52390	LOC_Os02g52390.2|12002.m77746|cDNA	osa-MIR168a	GCUUGGUGCAGAUCGGGAC	protein hypA, putative, expressed [PFAM]	GUCUAGAUCUGCGCUGAGC	3	21.502	1	19	1846	1864	Cleavage	1	□	□	□
LOC_Os04g22000	LOC_Os04g22000.1|12004.m07350|cDNA	osa-MIR168a	GCUUGGUGCAGAUCGGGAC	retrotransposon protein, putative, Ty3-gypsy subclass [PFAM] 2053-2232 PF08284.4 Retroviral aspartyl protease;	GUCCUGAUCCGCACCACGC	3	19.906	1	19	553	571	Translation	1	□	□	□
LOC_Os10g35710	LOC_Os10g35710.2|12010.m065303|cDNA	osa-MIR440	GUCCUGAUCACUAGGAGACU	expressed protein [PFAM]	GGUCUUCUGAUGAUCAGGAC	2.5	20.542	1	20	1206	1225	Translation	1	□	□	□
LOC_Os10g35710	LOC_Os10g35710.1|12010.m06390|cDNA	osa-MIR440	GUCCUGAUCACUAGGAGACU	expressed protein [PFAM]	GGUCUUCUGAUGAUCAGGAC	2.5	20.542	1	20	1206	1225	Translation	1	□	□	□
LOC_Os10g35710	LOC_Os10g35710.5|12010.m21932|cDNA	osa-MIR440	GUCCUGAUCACUAGGAGACU	expressed protein [PFAM]	GGUCUUCUGAUGAUCAGGAC	2.5	20.542	1	20	1206	1225	Translation	1	□	□	□
LOC_Os10g35710	LOC_Os10g35710.4|12010.m21793|cDNA	osa-MIR440	GUCCUGAUCACUAGGAGACU	expressed protein [PFAM]	GGUCUUCUGAUGAUCAGGAC	2.5	20.542	1	20	1206	1225	Translation	1	□	□	□
LOC_Os10g35710	LOC_Os10g35710.3|12010.m065304|cDNA	osa-MIR440	GUCCUGAUCACUAGGAGACU	expressed protein [PFAM]	GGUCUUCUGAUGAUCAGGAC	2.5	20.542	1	20	1206	1225	Translation	1	□	□	□
LOC_Os11g11510	LOC_Os11g11510.1|12011.m05343|cDNA	osa-MIR440	GUCCUGAUCACUAGGAGACU	hypothetical protein [PFAM]	AGUCUCCUAUUGGUCAGAAC	3	14.376	1	20	241	260	Translation	1	□	□	□
LOC_Os05g19470	LOC_Os05g19470.4|12005.m27761|cDNA	osa-MIR440	GUCCUGAUCACUAGGAGACU	expressed protein [PFAM]	AGCCUCCUAGUCAUCAGGAU	2.5	24.988	1	20	794	813	Translation	1	□	□	□
LOC_Os08g41010	LOC_Os08g41010.2|12008.m26755|cDNA	osa-MIR440	GUCCUGAUCACUAGGAGACU	Zn-finger, RanBP-type, containing protein, expressed [PFAM]	AGUCAUCUGCUGAUCAGGAC	3	16.864	1	20	1043	1062	Translation	1	□	□	□
LOC_Os08g41010	LOC_Os08g41010.7|12008.m26752|cDNA	osa-MIR440	GUCCUGAUCACUAGGAGACU	Zn-finger, RanBP-type, containing protein, expressed [PFAM]	AGUCAUCUGCUGAUCAGGAC	3	21.325	1	20	1039	1058	Translation	1	□	□	□
LOC_Os08g41010	LOC_Os08g41010.6|12008.m26753|cDNA	osa-MIR440	GUCCUGAUCACUAGGAGACU	Zn-finger, RanBP-type, containing protein, expressed [PFAM]	AGUCAUCUGCUGAUCAGGAC	3	21.325	1	20	1051	1070	Translation	1	□	□	□
LOC_Os07g11060	LOC_Os07g11060.2|12007.m28958|cDNA	osa-MIR399j	GGCUCCUCUCUCUUGGCAGGG	expressed protein [PFAM]	UUUUGUUAAGAGAGAGGGGCC	3	17.459	1	21	2038	2058	Cleavage	1	□	□	□
LOC_Os07g11060	LOC_Os07g11060.1|12007.m05561|cDNA	osa-MIR399j	GGCUCCUCUCUCUUGGCAGGG	expressed protein [PFAM]	UUUUGUUAAGAGAGAGGGGCC	3	17.459	1	21	1179	1199	Cleavage	1	□	□	□
LOC_Os06g35160	LOC_Os06g35160.1|12006.m08053|cDNA	osa-MIR399j	GGCUCCUCUCUCUUGGCAGGG	CBL-interacting serine/threonine-protein kinase 11, putative, expressed [PFAM]	UCUUGCCACGAGAGAGGAGCA	3	22.059	1	21	1929	1949	Cleavage	1	□	□	□
LOC_Os12g37430	LOC_Os12g37430.3|12012.m26770|cDNA	osa-MIR399j	GGCUCCUCUCUCUUGGCAGGG	PAPA-1-like conserved region family protein, expressed [PFAM]	CCCUUCCAGGAGAGAGCAGCC	3	12.725	1	21	1745	1765	Cleavage	1	□	□	□
LOC_Os06g35140	LOC_Os06g35140.1|12006.m08051|cDNA	osa-MIR399j	GGCUCCUCUCUCUUGGCAGGG	myb-like DNA-binding domain, SHAQKYF class family protein, expressed [PFAM]	UCUGGCCACGAGAGAGGAGCC	3	22.347	1	21	737	757	Cleavage	1	□	□	□
LOC_Os01g61520	LOC_Os01g61520.1|12001.m12278|cDNA	osa-MIR1851	UUCCGUCUGGGAUGGCAUUUUG	hypothetical protein [PFAM]	CAAAAUGCCAUCCCGGACGGAA	0.5	18.836	1	22	372	393	Cleavage	1	□	□	□
LOC_Os03g52030	LOC_Os03g52030.1|12003.m10182|cDNA	osa-MIR1851	UUCCGUCUGGGAUGGCAUUUUG	hypothetical protein [PFAM]	CAAAAUACCAUUUCAGACGGAA	2	15.498	1	22	44	65	Cleavage	1	□	□	□
LOC_Os09g33710	LOC_Os09g33710.1|12009.m06420|cDNA	osa-MIR1884a	AUGUGUGACGCCGUUGACUUUU	beta-glucosidase homolog precursor, putative, expressed [PFAM]	AAAAGUCAACGGCGUCAUACAU	0.5	11.063	1	22	1789	1810	Cleavage	1	□	□	□
LOC_Os06g48240	LOC_Os06g48240.1|12006.m09350|cDNA	osa-MIR1884a	AUGUGUGACGCCGUUGACUUUU	ATPase protein, putative, expressed [PFAM]	AAAAGUCAACGGCGUCAUACAU	0.5	11.658	1	22	1660	1681	Cleavage	1	□	□	□
LOC_Os03g19380	LOC_Os03g19380.1|12003.m07355|cDNA	osa-MIR1884a	AUGUGUGACGCCGUUGACUUUU	CP12-2, putative, expressed [PFAM] 230-439 PF02672.8 CP12 domain;	AAAAGUCAACGGCGUCAUACAU	0.5	16.861	1	22	838	859	Cleavage	1	□	□	■
LOC_Os01g59720	LOC_Os01g59720.1|12001.m12106|cDNA	osa-MIR1884a	AUGUGUGACGCCGUUGACUUUU	expressed protein [PFAM]	AAAAGUCAACGGCGUCAUACAU	0.5	20.132	1	22	832	853	Cleavage	1	□	■	■
LOC_Os01g64520	LOC_Os01g64520.2|12001.m97562|cDNA	osa-MIR1884a	AUGUGUGACGCCGUUGACUUUU	uricase, putative, expressed [PFAM]	AAAAGUCAACGGCGUCAUAUAU	1	12.57	1	22	1492	1513	Cleavage	1	□	□	■
LOC_Os01g64520	LOC_Os01g64520.1|12001.m12566|cDNA	osa-MIR1884a	AUGUGUGACGCCGUUGACUUUU	uricase, putative, expressed [PFAM]	AAAAGUCAACGGCGUCAUAUAU	1	12.57	1	22	1413	1434	Cleavage	1	□	□	■
LOC_Os02g22610	LOC_Os02g22610.1|12002.m07498|cDNA	osa-MIR1884a	AUGUGUGACGCCGUUGACUUUU	transposon protein, putative, CACTA, En/Spm sub-class [PFAM]	AAAAGUCAAUGGCGUCAUACAU	1	16.575	1	22	992	1013	Cleavage	1	□	■	■
LOC_Os11g34460	LOC_Os11g34460.2|12011.m28681|cDNA	osa-MIR1884a	AUGUGUGACGCCGUUGACUUUU	adagio protein 1, putative, expressed [PFAM]	AAAAGUCAACGGCGUCAAACAU	1.5	12.003	1	22	1589	1610	Cleavage	1	□	□	■
LOC_Os09g30454	LOC_Os09g30454.1|12009.m06201|cDNA	osa-MIR1884a	AUGUGUGACGCCGUUGACUUUU	OsWAK87 - OsWAK receptor-like protein kinase, expressed [PFAM]	AAAAGUCAACGGCGUCAAACAU	1.5	9.89	1	22	1184	1205	Cleavage	1	□	□	■
LOC_Os04g09900	LOC_Os04g09900.2|12004.m35117|cDNA	osa-MIR1884a	AUGUGUGACGCCGUUGACUUUU	ent-kaurene synthase A, chloroplast precursor, putative, expressed [PFAM]	AAAAGUUAACGGCGUCGUACAU	1.5	20.029	1	22	351	372	Cleavage	1	□	□	□
LOC_Os02g49870	LOC_Os02g49870.1|12002.m33859|cDNA	osa-MIR1884a	AUGUGUGACGCCGUUGACUUUU	expressed protein [PFAM]	AAAAGUCAACGGCGUCAAACAU	1.5	12.707	1	22	1133	1154	Cleavage	1	□	□	■
LOC_Os02g49870	LOC_Os02g49870.2|12002.m10021|cDNA	osa-MIR1884a	AUGUGUGACGCCGUUGACUUUU	expressed protein [PFAM]	AAAAGUCAACGGCGUCAAACAU	1.5	12.707	1	22	1037	1058	Cleavage	1	□	□	■
LOC_Os01g73250	LOC_Os01g73250.1|12001.m13354|cDNA	osa-MIR1884a	AUGUGUGACGCCGUUGACUUUU	bundle sheath cell specific protein 1, putative, expressed [PFAM]	AAAAGUCAACGGCGUCAAACAU	1.5	9.53	1	22	1114	1135	Cleavage	1	□	□	■
LOC_Os03g29540	LOC_Os03g29540.2|12003.m78823|cDNA	osa-MIR1884a	AUGUGUGACGCCGUUGACUUUU	peptidase S16, lon N-terminal, putative, expressed [PFAM]	AAAAGUCAACGGUGUCAAACAU	2	11.28	1	22	1042	1063	Cleavage	1	□	□	□
LOC_Os08g12430	LOC_Os08g12430.2|12008.m26619|cDNA	osa-MIR1884a	AUGUGUGACGCCGUUGACUUUU	expressed protein [PFAM]	AAAAGUCAACGGCGUCAAAUAU	2	14.205	1	22	411	432	Cleavage	1	□	□	□
LOC_Os02g43370	LOC_Os02g43370.1|12002.m09372|cDNA	osa-MIR1884a	AUGUGUGACGCCGUUGACUUUU	transposon protein, putative, unclassified, expressed [PFAM]	AAAAGUCAACGGUGUCAAACAU	2	12.532	1	22	2429	2450	Cleavage	1	□	□	□
LOC_Os07g28570	LOC_Os07g28570.1|12007.m07128|cDNA	osa-MIR1884a	AUGUGUGACGCCGUUGACUUUU	expressed protein [PFAM]	AAAAGUCAACGGUGUCAAACAU	2	16.61	1	22	162	183	Cleavage	1	□	□	□
LOC_Os07g35870	LOC_Os07g35870.2|12007.m28990|cDNA	osa-MIR1884a	AUGUGUGACGCCGUUGACUUUU	bHLH transcription factor, putative, expressed [PFAM]	AAAAGUCAACGACGUCAUACAU	1.5	6.418	1	22	759	780	Translation	1	□	□	□
LOC_Os03g60890	LOC_Os03g60890.1|12003.m10976|cDNA	osa-MIR1884a	AUGUGUGACGCCGUUGACUUUU	calmodulin binding protein, putative, expressed [PFAM]	AAAAGUCAACGGUGUCAAACAU	2	9.464	1	22	1495	1516	Cleavage	1	□	□	□
LOC_Os02g34950	LOC_Os02g34950.1|12002.m08583|cDNA	osa-MIR1884a	AUGUGUGACGCCGUUGACUUUU	ATP binding domain 1 family, member B, putative, expressed [PFAM]	AAAAGUCAACGGUGUCAAACAU	2	12.163	1	22	1372	1393	Cleavage	1	□	□	□
LOC_Os06g02460	LOC_Os06g02460.1|12006.m04979|cDNA	osa-MIR1884a	AUGUGUGACGCCGUUGACUUUU	expressed protein [PFAM]	AAAAGUCAACGGCGUCAAAUAU	2	19.164	1	22	768	789	Cleavage	1	□	□	□
LOC_Os02g09990	LOC_Os02g09990.1|12002.m06296|cDNA	osa-MIR1884a	AUGUGUGACGCCGUUGACUUUU	TMV response-related gene product, putative, expressed [PFAM]	AAAAGUCAACGGUGUCAAACAU	2	13.773	1	22	936	957	Cleavage	1	□	□	□
LOC_Os01g72120	LOC_Os01g72120.1|12001.m13248|cDNA	osa-MIR1884a	AUGUGUGACGCCGUUGACUUUU	glutathione S-transferase, putative, expressed [PFAM]	AAAAGUCAACGGCGUCAAAUAU	2	10.303	1	22	950	971	Cleavage	1	□	□	□
LOC_Os03g42550	LOC_Os03g42550.1|12003.m09310|cDNA	osa-MIR1884a	AUGUGUGACGCCGUUGACUUUU	hypothetical protein [PFAM]	AAAAGUCAACGGUGUCAAACAU	2	12.379	1	22	323	344	Cleavage	1	□	□	□
LOC_Os01g67920	LOC_Os01g67920.2|12001.m150809|cDNA	osa-MIR1849	CUAACCUAGGAUAUGAUGGGACA	TPR Domain containing protein, expressed [PFAM]	UGUCAUAUCUUAUCUUAGGUUAG	3	12.593	1	23	2663	2685	Cleavage	1	□	□	□
LOC_Os01g67920	LOC_Os01g67920.1|12001.m12896|cDNA	osa-MIR1849	CUAACCUAGGAUAUGAUGGGACA	TPR Domain containing protein, expressed [PFAM]	UGUCAUAUCUUAUCUUAGGUUAG	3	12.593	1	23	2737	2759	Cleavage	1	□	□	□
LOC_Os12g14230	LOC_Os12g14230.1|12012.m05393|cDNA	osa-MIR1872	UGAACUGUAAGUCUGUGACGGGU	hypothetical protein [PFAM]	ACCCGUCACAAACUCACAGUUCA	2	13.85	1	23	230	252	Translation	1	□	□	□
LOC_Os07g03110	LOC_Os07g03110.1|12007.m04782|cDNA	osa-MIR441c	UUACAUUGUGAAACGGAGGAAGU	F-box domain containing protein, expressed [PFAM]	ACUUCCUCCGUUUCACAAUGUAA	0	14.536	1	23	1466	1488	Cleavage	1	□	□	□
LOC_Os10g39520	LOC_Os10g39520.1|12010.m06723|cDNA	osa-MIR441c	UUACAUUGUGAAACGGAGGAAGU	MLO-like protein 10, putative, expressed [PFAM]	ACUUCCUCCGUUUCACAAUGUAA	0	14.789	1	23	1805	1827	Cleavage	1	□	□	□
LOC_Os12g31860	LOC_Os12g31860.1|12012.m06994|cDNA	osa-MIR441c	UUACAUUGUGAAACGGAGGAAGU	ureide permease 4, putative, expressed [PFAM] 277-1269 PF07168.4 Fatty acid elongase 3-ketoacyl-CoA synthase 1;	ACUUCCUCCGUUUCACAAUGUAA	0	21.578	1	23	1870	1892	Cleavage	1	□	□	□
LOC_Os12g31860	LOC_Os12g31860.3|12012.m073840|cDNA	osa-MIR441c	UUACAUUGUGAAACGGAGGAAGU	ureide permease 4, putative, expressed [PFAM] 285-1277 PF07168.4 Fatty acid elongase 3-ketoacyl-CoA synthase 1;	ACUUCCUCCGUUUCACAAUGUAA	0	21.578	1	23	1878	1900	Cleavage	1	□	□	□
LOC_Os12g31860	LOC_Os12g31860.5|12012.m27057|cDNA	osa-MIR441c	UUACAUUGUGAAACGGAGGAAGU	ureide permease 4, putative, expressed [PFAM] 277-957 PF07168.4 Fatty acid elongase 3-ketoacyl-CoA synthase 1;	ACUUCCUCCGUUUCACAAUGUAA	0	21.578	1	23	1902	1924	Cleavage	1	□	□	□
LOC_Os08g04920	LOC_Os08g04920.1|12008.m26573|cDNA	osa-MIR441c	UUACAUUGUGAAACGGAGGAAGU	expressed protein [PFAM]	ACUUCCUCCGUUUCACAAUGUAA	0	5.686	1	23	1906	1928	Cleavage	1	□	□	□
LOC_Os08g04920	LOC_Os08g04920.2|12008.m26575|cDNA	osa-MIR441c	UUACAUUGUGAAACGGAGGAAGU	expressed protein [PFAM]	ACUUCCUCCGUUUCACAAUGUAA	0	11.003	1	23	1981	2003	Cleavage	1	□	□	□
LOC_Os03g44200	LOC_Os03g44200.1|12003.m09459|cDNA	osa-MIR441c	UUACAUUGUGAAACGGAGGAAGU	beclin-1-like protein, putative, expressed [PFAM]	ACUUCCUCCGUUUCACAAUGUAA	0	7.596	1	23	1935	1957	Cleavage	1	□	□	□
LOC_Os08g04300	LOC_Os08g04300.1|12008.m04574|cDNA	osa-MIR441c	UUACAUUGUGAAACGGAGGAAGU	transferase, transferring glycosyl groups, putative, expressed [PFAM]	ACUUCCUCCGUUUCACAAUGUAA	0	8.786	1	23	2068	2090	Cleavage	1	□	□	□
LOC_Os12g31860	LOC_Os12g31860.2|12012.m26762|cDNA	osa-MIR441c	UUACAUUGUGAAACGGAGGAAGU	ureide permease 4, putative, expressed [PFAM] 1157-2149 PF07168.4 Fatty acid elongase 3-ketoacyl-CoA synthase 1;	ACUUCCUCCGUUUCACAAUGUAA	0	21.578	1	23	2750	2772	Cleavage	1	□	□	□
LOC_Os08g19114	LOC_Os08g19114.1|12008.m26435|cDNA	osa-MIR441c	UUACAUUGUGAAACGGAGGAAGU	expressed protein [PFAM]	ACUUCCUCCGUUUCACAAUGUAA	0	21.07	1	23	2017	2039	Cleavage	1	□	□	□
LOC_Os12g01900	LOC_Os12g01900.1|12012.m04193|cDNA	osa-MIR441c	UUACAUUGUGAAACGGAGGAAGU	retrotransposon protein, putative, unclassified, expressed [PFAM]	ACUUCCUCCGUUUCACAAUGUAA	0	13.592	1	23	4382	4404	Cleavage	1	□	□	□
LOC_Os06g23274	LOC_Os06g23274.1|12006.m06979|cDNA	osa-MIR441c	UUACAUUGUGAAACGGAGGAAGU	zinc finger, C3HC4 type family protein, expressed [PFAM]	ACUUCCUCCGUUUCACAAUGUAA	0	8.144	1	23	4561	4583	Cleavage	1	□	□	□
LOC_Os03g47149	LOC_Os03g47149.1|12003.m09728|cDNA	osa-MIR441c	UUACAUUGUGAAACGGAGGAAGU	hypothetical protein [PFAM]	ACUUCCUUCGUUUCACAAUGUAA	0.5	21.511	1	23	54	76	Cleavage	1	□	□	□
LOC_Os06g34160	LOC_Os06g34160.1|12006.m07952|cDNA	osa-MIR441c	UUACAUUGUGAAACGGAGGAAGU	hypothetical protein [PFAM]	ACUUCCUCCGUUUCACAAUGUGA	0.5	14.081	1	23	88	110	Cleavage	1	□	□	□
LOC_Os12g14080	LOC_Os12g14080.1|12012.m05379|cDNA	osa-MIR441c	UUACAUUGUGAAACGGAGGAAGU	expressed protein [PFAM]	ACUUCCUCUGUUUCACAAUGUAA	0.5	11.345	1	23	669	691	Cleavage	1	□	□	□
LOC_Os06g28720	LOC_Os06g28720.1|12006.m07416|cDNA	osa-MIR441c	UUACAUUGUGAAACGGAGGAAGU	expressed protein [PFAM]	ACUUCCUCCGUUUUACAAUGUAA	0.5	14.328	1	23	833	855	Cleavage	1	□	□	□
LOC_Os12g14080	LOC_Os12g14080.2|12012.m073800|cDNA	osa-MIR441c	UUACAUUGUGAAACGGAGGAAGU	expressed protein [PFAM]	ACUUCCUCUGUUUCACAAUGUAA	0.5	11.345	1	23	793	815	Cleavage	1	□	□	□
LOC_Os06g17410	LOC_Os06g17410.1|12006.m06453|cDNA	osa-MIR441c	UUACAUUGUGAAACGGAGGAAGU	dof1, putative, expressed [PFAM] 219-362 PF02701.8 Dof domain, zinc finger;	ACUUCCUUCGUUUCACAAUGUAA	0.5	15.44	1	23	1235	1257	Cleavage	1	□	□	□
LOC_Os06g08990	LOC_Os06g08990.1|12006.m05618|cDNA	osa-MIR441c	UUACAUUGUGAAACGGAGGAAGU	expressed protein [PFAM]	ACUUCCUCCGUUUCAUAAUGUAA	0.5	12.179	1	23	1546	1568	Cleavage	1	□	□	□
LOC_Os04g02620	LOC_Os04g02620.1|12004.m05574|cDNA	osa-MIR441c	UUACAUUGUGAAACGGAGGAAGU	steroid dehydrogenase let-767, putative, expressed [PFAM]	ACUUCCUCUGUUUCACAAUGUAA	0.5	11.212	1	23	1611	1633	Cleavage	1	□	□	□
LOC_Os12g28090	LOC_Os12g28090.1|12012.m06624|cDNA	osa-MIR442	CUAAUGACGGAUUAAUUAGGCUU	expressed protein [PFAM]	AAGCCUAAUUAAUCCGUCAUUAG	0	21.552	1	23	2036	2058	Cleavage	1	□	□	□
LOC_Os11g31620	LOC_Os11g31620.1|12011.m07064|cDNA	osa-MIR442	CUAAUGACGGAUUAAUUAGGCUU	transport inhibitor response 1 protein, putative, expressed [PFAM]	GAGCCUAAUUAAUCCGUUAUUAG	1	14.276	1	23	3022	3044	Cleavage	1	□	□	□
LOC_Os07g28260	LOC_Os07g28260.5|12007.m079678|cDNA	osa-MIR442	CUAAUGACGGAUUAAUUAGGCUU	expressed protein [PFAM]	AAGCUUAAUUAAUUCGUCAUUAG	1	20.829	1	23	2556	2578	Cleavage	1	□	□	□
LOC_Os07g28260	LOC_Os07g28260.3|12007.m07098|cDNA	osa-MIR442	CUAAUGACGGAUUAAUUAGGCUU	expressed protein [PFAM]	AAGCUUAAUUAAUUCGUCAUUAG	1	20.829	1	23	2645	2667	Cleavage	1	□	□	□
LOC_Os07g28260	LOC_Os07g28260.4|12007.m66739|cDNA	osa-MIR442	CUAAUGACGGAUUAAUUAGGCUU	expressed protein [PFAM]	AAGCUUAAUUAAUUCGUCAUUAG	1	20.829	1	23	2645	2667	Cleavage	1	□	□	□
LOC_Os10g35370	LOC_Os10g35370.2|12010.m06361|cDNA	osa-MIR442	CUAAUGACGGAUUAAUUAGGCUU	protochlorophyllide reductase B, chloroplast precursor, putative, expressed [PFAM]	AAGCCUAAUUAAUCCAUCAUUAG	1	13.23	1	23	1163	1185	Cleavage	1	□	□	□
LOC_Os03g37960	LOC_Os03g37960.1|12003.m08899|cDNA	osa-MIR442	CUAAUGACGGAUUAAUUAGGCUU	acyl-CoA-binding protein, putative [PFAM] 7-261 PF00887.12 Acyl CoA binding protein;	GAGCCUAAUUAAGCCGUCAUUAG	1.5	12.911	1	23	414	436	Translation	1	□	□	□
LOC_Os03g13130	LOC_Os03g13130.2|12003.m101109|cDNA	osa-MIR442	CUAAUGACGGAUUAAUUAGGCUU	ternary complex factor MIP1, putative, expressed [PFAM]	AAGCCUAAUUAAUCUAUCAUUAG	1.5	15.294	1	23	2448	2470	Cleavage	1	□	□	□
LOC_Os03g13130	LOC_Os03g13130.1|12003.m06759|cDNA	osa-MIR442	CUAAUGACGGAUUAAUUAGGCUU	ternary complex factor MIP1, putative, expressed [PFAM]	AAGCCUAAUUAAUCUAUCAUUAG	1.5	15.294	1	23	2520	2542	Cleavage	1	□	□	□
LOC_Os03g13130	LOC_Os03g13130.3|12003.m101110|cDNA	osa-MIR442	CUAAUGACGGAUUAAUUAGGCUU	ternary complex factor MIP1, putative, expressed [PFAM]	AAGCCUAAUUAAUCUAUCAUUAG	1.5	15.294	1	23	2646	2668	Cleavage	1	□	□	□
LOC_Os03g58580	LOC_Os03g58580.1|12003.m10763|cDNA	osa-MIR445f-g-h	ACAUCCGAUGUGACAGGGACUUA	nitrate and chloride transporter, putative, expressed [PFAM]	UAAGUCCCUAUCACAUCGGAUGU	1	17.783	1	23	2247	2269	Cleavage	1	□	□	□
LOC_Os01g51870	LOC_Os01g51870.1|12001.m11363|cDNA	osa-MIR445f-g-h	ACAUCCGAUGUGACAGGGACUUA	S-adenosylmethionine-dependent methyltransferase, putative, expressed [PFAM]	UAAGUCCCUAUCAUAUCGGAUGU	1.5	11.838	1	23	990	1012	Cleavage	1	□	□	□
LOC_Os09g36190	LOC_Os09g36190.2|12009.m06568|cDNA	osa-MIR445f-g-h	ACAUCCGAUGUGACAGGGACUUA	transferase, transferring glycosyl groups, putative, expressed [PFAM]	UAAGUCCCUAUCACAUUGGAUGU	1.5	15.745	1	23	2516	2538	Cleavage	1	□	□	□
LOC_Os09g36190	LOC_Os09g36190.1|12009.m059924|cDNA	osa-MIR445f-g-h	ACAUCCGAUGUGACAGGGACUUA	transferase, transferring glycosyl groups, putative, expressed [PFAM]	UAAGUCCCUAUCACAUUGGAUGU	1.5	15.745	1	23	2522	2544	Cleavage	1	□	□	□
LOC_Os01g25300	LOC_Os01g25300.1|12001.m08995|cDNA	osa-MIR445f-g-h	ACAUCCGAUGUGACAGGGACUUA	expressed protein [PFAM]	UAAGUCCCUAUCACAUUCGAUGU	3	16.911	1	23	473	495	Cleavage	1	□	□	□
LOC_Os04g45650	LOC_Os04g45650.1|12004.m09518|cDNA	osa-MIR445f-g-h	ACAUCCGAUGUGACAGGGACUUA	expressed protein [PFAM] 1098-1190 PF00320.20 GATA zinc finger;	UUAGUCUAUGUCACAUCGGAUGU	2.5	18.167	1	23	1972	1994	Cleavage	1	□	□	□
LOC_Os04g45650	LOC_Os04g45650.2|12004.m35556|cDNA	osa-MIR445f-g-h	ACAUCCGAUGUGACAGGGACUUA	expressed protein [PFAM] 1178-1270 PF00320.20 GATA zinc finger;	UUAGUCUAUGUCACAUCGGAUGU	2.5	18.167	1	23	2052	2074	Cleavage	1	□	□	□
LOC_Os11g09710	LOC_Os11g09710.1|12011.m05168|cDNA	osa-MIR445f-g-h	ACAUCCGAUGUGACAGGGACUUA	expressed protein [PFAM]	CAAUUCCAUGUCACAUCGGAUGU	3	19.472	1	23	1116	1138	Cleavage	1	□	□	□
LOC_Os04g34360	LOC_Os04g34360.1|12004.m08530|cDNA	osa-MIR815b	GGGGAUUGAGGAGAUUGGGAAGA	serine/threonine-protein kinase receptor precursor, putative, expressed [PFAM]	UCUUCCCAAUCUCCUCAAUCCCC	0	5.954	1	23	1873	1895	Cleavage	1	□	□	□
LOC_Os07g13460	LOC_Os07g13460.1|12007.m28924|cDNA	osa-MIR815b	GGGGAUUGAGGAGAUUGGGAAGA	expressed protein [PFAM]	UCUUCCCAAUCUCCUCAAUCCCC	0	24.345	1	23	2108	2130	Cleavage	1	□	□	□
LOC_Os03g06760	LOC_Os03g06760.2|12003.m34790|cDNA	osa-MIR815b	GGGGAUUGAGGAGAUUGGGAAGA	exocyst complex subunit Sec15-like family protein, expressed [PFAM]	UCUUCCCAAUCUUCUCAAUCCCC	0.5	9.117	1	23	515	537	Cleavage	1	□	□	□
LOC_Os11g38000	LOC_Os11g38000.1|12011.m07647|cDNA	osa-MIR815b	GGGGAUUGAGGAGAUUGGGAAGA	RGH2A, putative, expressed [PFAM]	UCUUCCCAAUCUUCUCAAUCCCC	0.5	6.054	1	23	3482	3504	Cleavage	1	□	□	□
LOC_Os05g40910	LOC_Os05g40910.1|12005.m08267|cDNA	osa-MIR815b	GGGGAUUGAGGAGAUUGGGAAGA	expressed protein [PFAM]	UCUUUCUAAUCUCCUCAAUCCCC	1	4.497	1	23	967	989	Cleavage	1	□	□	□
LOC_Os03g07920	LOC_Os03g07920.1|12003.m06303|cDNA	osa-MIR815b	GGGGAUUGAGGAGAUUGGGAAGA	expressed protein [PFAM]	UCUUUCCAAUCUUUUUAAUCCCC	2	2.653	1	23	1387	1409	Cleavage	1	□	□	□
LOC_Os02g01980	LOC_Os02g01980.1|12002.m05548|cDNA	osa-MIR815b	GGGGAUUGAGGAGAUUGGGAAGA	anther-specific proline-rich protein APG precursor, putative, expressed [PFAM]	UCUUCCCAAUCUCCCCAAUCUCC	1.5	2.401	1	23	60	82	Translation	1	□	□	□
LOC_Os03g42550	LOC_Os03g42550.1|12003.m09310|cDNA	osa-MIR2123c	UGACUUUUUAGCACAUGUUUGACC	hypothetical protein [PFAM]	GGUCAAACAUGUGCUAAAAAGUCA	0	14.909	1	24	307	330	Cleavage	1	□	□	□
LOC_Os02g09990	LOC_Os02g09990.1|12002.m06296|cDNA	osa-MIR2123c	UGACUUUUUAGCACAUGUUUGACC	TMV response-related gene product, putative, expressed [PFAM]	GGUCAAACAUGUGCUAAAAAGUCA	0	13.963	1	24	920	943	Cleavage	1	□	□	□
LOC_Os12g40560	LOC_Os12g40560.1|12012.m56499|cDNA	osa-MIR2123c	UGACUUUUUAGCACAUGUUUGACC	KH domain containing protein, expressed [PFAM]	GGUCAAACAUGUGCUAAAAAGUCA	0	13.969	1	24	2150	2173	Cleavage	1	□	□	□
LOC_Os12g40560	LOC_Os12g40560.2|12012.m07840|cDNA	osa-MIR2123c	UGACUUUUUAGCACAUGUUUGACC	KH domain containing protein, expressed [PFAM]	GGUCAAACAUGUGCUAAAAAGUCA	0	13.969	1	24	2315	2338	Cleavage	1	□	□	□
LOC_Os03g29540	LOC_Os03g29540.2|12003.m78823|cDNA	osa-MIR2123c	UGACUUUUUAGCACAUGUUUGACC	peptidase S16, lon N-terminal, putative, expressed [PFAM]	GGUCAAACAUGUGCUAAAAAGUCA	0	12.412	1	24	1026	1049	Cleavage	1	□	□	□
LOC_Os08g44450	LOC_Os08g44450.1|12008.m62035|cDNA	osa-MIR2123c	UGACUUUUUAGCACAUGUUUGACC	60S ribosomal protein L10a-1, putative, expressed [PFAM]	AGUCAAACAUGUGCUAAAAAGUCA	1	13.576	1	24	1124	1147	Cleavage	1	□	□	□
LOC_Os08g44450	LOC_Os08g44450.2|12008.m08418|cDNA	osa-MIR2123c	UGACUUUUUAGCACAUGUUUGACC	60S ribosomal protein L10a-1, putative, expressed [PFAM]	AGUCAAACAUGUGCUAAAAAGUCA	1	13.576	1	24	1125	1148	Cleavage	1	□	□	□
LOC_Os08g44450	LOC_Os08g44450.3|12008.m26791|cDNA	osa-MIR2123c	UGACUUUUUAGCACAUGUUUGACC	60S ribosomal protein L10a-1, putative, expressed [PFAM]	AGUCAAACAUGUGCUAAAAAGUCA	1	13.576	1	24	1198	1221	Cleavage	1	□	□	□
LOC_Os07g27970	LOC_Os07g27970.1|12007.m07070|cDNA	osa-MIR2123c	UGACUUUUUAGCACAUGUUUGACC	O-methyltransferase ZRP4, putative, expressed [PFAM]	UGUCAAACAUGUGCUAAAAAGUUA	1.5	13.679	1	24	1292	1315	Cleavage	1	□	□	□
LOC_Os02g34950	LOC_Os02g34950.1|12002.m08583|cDNA	osa-MIR2123c	UGACUUUUUAGCACAUGUUUGACC	ATP binding domain 1 family, member B, putative, expressed [PFAM]	GGUCAAACAUGUACUAAAAAGUCA	1	9.558	1	24	1356	1379	Cleavage	1	□	□	□
LOC_Os08g44850	LOC_Os08g44850.1|12008.m08457|cDNA	osa-MIR2123c	UGACUUUUUAGCACAUGUUUGACC	SRC2, putative, expressed [PFAM]	GGUUAAAUAUGUGCUAAAAAGUUA	1.5	15.234	1	24	1608	1631	Cleavage	1	□	□	□
LOC_Os10g41999	LOC_Os10g41999.1|12010.m06955|cDNA	osa-MIR2123c	UGACUUUUUAGCACAUGUUUGACC	expressed protein [PFAM]	GGUCAAACACGUCCUAAAAAGUCA	2	13.475	1	24	643	666	Cleavage	1	□	□	□
LOC_Os03g09230	LOC_Os03g09230.2|12003.m35062|cDNA	osa-MIR2123c	UGACUUUUUAGCACAUGUUUGACC	xylogen protein 1, putative, expressed [PFAM]	GGUCAAACCUAUGCUAAAAAGUCA	2	10.258	1	24	1014	1037	Cleavage	1	□	□	□
LOC_Os01g64520	LOC_Os01g64520.1|12001.m12566|cDNA	osa-MIR2123c	UGACUUUUUAGCACAUGUUUGACC	uricase, putative, expressed [PFAM]	GGUCAAACAUGUGAGAAAAAGUCA	2	11.397	1	24	1397	1420	Translation	1	□	□	□
LOC_Os01g64520	LOC_Os01g64520.2|12001.m97562|cDNA	osa-MIR2123c	UGACUUUUUAGCACAUGUUUGACC	uricase, putative, expressed [PFAM]	GGUCAAACAUGUGAGAAAAAGUCA	2	11.397	1	24	1476	1499	Translation	1	□	□	□
LOC_Os10g33510	LOC_Os10g33510.1|12010.m06180|cDNA	osa-MIR2123c	UGACUUUUUAGCACAUGUUUGACC	hypothetical protein [PFAM]	GGUCAAACAUUUUUUAAAAAGUCA	2.5	9.158	1	24	441	464	Cleavage	1	□	□	□
LOC_Os12g01680	LOC_Os12g01680.1|12012.m04171|cDNA	osa-MIR2123c	UGACUUUUUAGCACAUGUUUGACC	macrophage migration inhibitory factor, putative, expressed [PFAM]	GGUCAAACAUGUUUAAAAAAGUCA	2.5	13.809	1	24	663	686	Translation	1	□	□	■
LOC_Os03g60890	LOC_Os03g60890.1|12003.m10976|cDNA	osa-MIR2123c	UGACUUUUUAGCACAUGUUUGACC	calmodulin binding protein, putative, expressed [PFAM]	GGUCAAACAUGUUUAAAAAAGUCA	2.5	12.403	1	24	1479	1502	Translation	1	□	□	□
LOC_Os02g49870	LOC_Os02g49870.2|12002.m10021|cDNA	osa-MIR2123c	UGACUUUUUAGCACAUGUUUGACC	expressed protein [PFAM]	GGUCAAACAUUUUUUAAAAAGUCA	2.5	12.646	1	24	1021	1044	Cleavage	1	□	□	□
LOC_Os02g49870	LOC_Os02g49870.1|12002.m33859|cDNA	osa-MIR2123c	UGACUUUUUAGCACAUGUUUGACC	expressed protein [PFAM]	GGUCAAACAUUUUUUAAAAAGUCA	2.5	12.646	1	24	1117	1140	Cleavage	1	□	□	□
LOC_Os08g12430	LOC_Os08g12430.2|12008.m26619|cDNA	osa-MIR2123c	UGACUUUUUAGCACAUGUUUGACC	expressed protein [PFAM]	GGUCAAACAUGUUUAAAAAAGUCA	2.5	14.559	1	24	395	418	Translation	1	□	□	□
LOC_Os04g32340	LOC_Os04g32340.1|12004.m08332|cDNA	osa-MIR2123c	UGACUUUUUAGCACAUGUUUGACC	RNA recognition motif family protein, expressed [PFAM]	GGUCAAACAUGUUUAAAAAAGUCA	2.5	10.596	1	24	3720	3743	Translation	1	□	□	□
LOC_Os01g70190	LOC_Os01g70190.1|12001.m13067|cDNA	osa-MIR2123c	UGACUUUUUAGCACAUGUUUGACC	secondary cell wall-related glycosyltransferase family 47, putative, expressed [PFAM]	GGUCAAACAUGUAAGAAAAAGUCA	3	11.742	1	24	1915	1938	Translation	1	□	□	□
LOC_Os05g39100	LOC_Os05g39100.1|12005.m08089|cDNA	osa-MIR2125	CCAAGUAGGAAAAUAUGCUGACAU	hypothetical protein [PFAM]	AUGUCAGCAUAUUUUCCUAUUUGA	1.5	13.898	1	24	119	142	Cleavage	1	□	□	□
LOC_Os05g42290	LOC_Os05g42290.1|12005.m08402|cDNA	osa-MIR2125	CCAAGUAGGAAAAUAUGCUGACAU	conserved hypothetical protein [PFAM]	AUGUCAGCAUAUUUUCCUACAUGG	1.5	14.565	1	24	788	811	Cleavage	1	□	□	□
LOC_Os05g12280	LOC_Os05g12280.1|12005.m05695|cDNA	osa-MIR2125	CCAAGUAGGAAAAUAUGCUGACAU	clumping factor A precursor, putative, expressed [PFAM]	AUGUCAGCAUAUCUUCCUACUUGG	1	21.956	1	24	921	944	Cleavage	1	□	□	□
LOC_Os09g27890	LOC_Os09g27890.1|12009.m05940|cDNA	osa-MIR2125	CCAAGUAGGAAAAUAUGCUGACAU	erwinia induced protein 1, putative, expressed [PFAM]	AUAUCAGCAUAUUUUUCUACUUGG	1.5	15.92	1	24	1714	1737	Cleavage	1	□	□	□
LOC_Os09g27890	LOC_Os09g27890.2|12009.m059994|cDNA	osa-MIR2125	CCAAGUAGGAAAAUAUGCUGACAU	erwinia induced protein 1, putative, expressed [PFAM]	AUAUCAGCAUAUUUUUCUACUUGG	1.5	15.92	1	24	1957	1980	Cleavage	1	□	□	□
LOC_Os12g04424	LOC_Os12g04424.1|12012.m04436|cDNA	osa-MIR2125	CCAAGUAGGAAAAUAUGCUGACAU	strictosidine synthase 3 precursor, putative, expressed [PFAM] 2484-2744 PF03088.9 Strictosidine synthase;	AUAUCAGCAUAUUUUUCUACUUGG	1.5	13.535	1	24	1529	1552	Cleavage	1	□	□	■
LOC_Os01g06740	LOC_Os01g06740.1|12001.m07304|cDNA	osa-MIR1862d-e	UGUUUAUUUUGGGACGGAGGGAGU	protein synthesis inhibitor I, putative, expressed [PFAM]	ACUCCCUUCGUCCCAAAAAAGACA	2.5	23.509	1	24	1160	1183	Cleavage	1	□	□	□
LOC_Os01g13390	LOC_Os01g13390.1|12001.m07948|cDNA	osa-MIR1862d-e	UGUUUAUUUUGGGACGGAGGGAGU	expressed protein [PFAM]	ACUCCCUCCGUCCUAAAAUAAAAU	3	9.944	1	24	1011	1034	Cleavage	1	□	□	□
LOC_Os01g13560	LOC_Os01g13560.1|12001.m07965|cDNA	osa-MIR1862d-e	UGUUUAUUUUGGGACGGAGGGAGU	plant integral membrane protein TIGR01569 containing protein, expressed [PFAM]	ACUCUCUCCGUUCUAAAAUAAAUU	3	16.442	1	24	738	761	Cleavage	1	□	□	□
LOC_Os01g14020	LOC_Os01g14020.1|12001.m08008|cDNA	osa-MIR1864	UUGUAGUAACGUGAUGGUCAAUGU	expressed protein [PFAM]	AGAUUAACCAUCGUGUUACUACAA	3	19.806	1	24	274	297	Cleavage	1	□	□	■
LOC_Os01g14020	LOC_Os01g14020.2|12001.m42938|cDNA	osa-MIR1864	UUGUAGUAACGUGAUGGUCAAUGU	expressed protein [PFAM]	AGAUUAACCAUCGUGUUACUACAA	3	19.806	1	24	274	297	Cleavage	1	□	□	■
LOC_Os01g31400	LOC_Os01g31400.1|12001.m09471|cDNA	osa-MIR1862d-e	UGUUUAUUUUGGGACGGAGGGAGU	retrotransposon, putative, centromere-specific [PFAM]	ACUACCUCCGUCCCAAAAUAAGUG	2.5	17.231	1	24	867	890	Cleavage	1	□	□	□
LOC_Os01g33740	LOC_Os01g33740.1|12001.m09686|cDNA	osa-MIR166m	UCGGACCAGGCUUCAUUCCCU	retrotransposon protein, putative, unclassified [PFAM]	GGGGCCUGAAGCCUGGUCCGG	3	19.615	1	21	1554	1574	Cleavage	1	□	□	□
LOC_Os01g56720	LOC_Os01g56720.1|12001.m11829|cDNA	osa-MIR1862d-e	UGUUUAUUUUGGGACGGAGGGAGU	expressed protein [PFAM]	GCUCCCUCCGUCCCAAAAUAAGUG	2	15.758	1	24	726	749	Cleavage	1	□	□	□
LOC_Os03g01890	LOC_Os03g01890.1|12003.m05733|cDNA	osa-MIR166m	UCGGACCAGGCUUCAUUCCCU	rolled leaf1, putative, expressed [PFAM]	CUGGGAUGAAGCCUGGUCCGG	3	22.598	1	21	1089	1109	Cleavage	1	■	■	■
LOC_Os03g01890	LOC_Os03g01890.2|12003.m34764|cDNA	osa-MIR166m	UCGGACCAGGCUUCAUUCCCU	rolled leaf1, putative, expressed [PFAM]	CUGGGAUGAAGCCUGGUCCGG	3	22.598	1	21	1089	1109	Cleavage	1	■	■	■
LOC_Os03g02230	LOC_Os03g02230.1|12003.m05766|cDNA	osa-MIR5078	UCGCUAGAAUGUCAUCGUGGACGG	conserved hypothetical protein [PFAM]	CCGUCCAGGAUGGCAUUUUGGCGA	2.5	21.109	1	24	516	539	Cleavage	1	□	□	□
LOC_Os03g35380	LOC_Os03g35380.1|12003.m08679|cDNA	osa-MIR166m	UCGGACCAGGCUUCAUUCCCU	retrotransposon protein, putative, unclassified [PFAM]	AGGGAAAGAAGCCUGGGCCGA	2.5	20.401	1	21	2004	2024	Cleavage	1	□	□	□
LOC_Os03g43930	LOC_Os03g43930.1|12003.m101413|cDNA	osa-MIR166m	UCGGACCAGGCUUCAUUCCCU	class III HD-Zip protein 4, putative, expressed [PFAM] 2478-2930 PF08670.4 MEKHLA domain;	UUGGGAUGAAGCCUGGUCCGG	3	21.231	1	21	955	975	Cleavage	1	■	■	■
LOC_Os03g43930	LOC_Os03g43930.2|12003.m09434|cDNA	osa-MIR166m	UCGGACCAGGCUUCAUUCCCU	class III HD-Zip protein 4, putative, expressed [PFAM] 2478-2921 PF08670.4 MEKHLA domain;	UUGGGAUGAAGCCUGGUCCGG	3	21.231	1	21	955	975	Cleavage	1	■	■	■
LOC_Os03g46650	LOC_Os03g46650.1|12003.m09683|cDNA	osa-MIR819k	UAUGAAUGUGGACAAUGCUAGAAA	guanine nucleotide-binding protein beta subunit, putative, expressed [PFAM]	UUUUUAGUAUUGUCCACAUUCAUA	1	5.648	1	24	1775	1798	Cleavage	1	□	□	□
LOC_Os03g53580	LOC_Os03g53580.1|12003.m10328|cDNA	osa-MIR1862d-e	UGUUUAUUUUGGGACGGAGGGAGU	expressed protein [PFAM]	ACUCCCUCCAUUCCAAAAUAAACG	2	15.035	1	24	1464	1487	Cleavage	1	□	□	□
LOC_Os03g62080	LOC_Os03g62080.1|12003.m11086|cDNA	osa-MIR819k	UAUGAAUGUGGACAAUGCUAGAAA	expressed protein [PFAM]	UUUCUAGCAUUGUCCAUAUAUAUA	2.5	15.981	1	24	1820	1843	Cleavage	1	□	□	□
LOC_Os04g23200	LOC_Os04g23200.1|12004.m07466|cDNA	osa-MIR166m	UCGGACCAGGCUUCAUUCCCU	conserved hypothetical protein [PFAM]	AGGGGAUGAAGCCUGGUCCCU	3	24.586	1	21	1497	1517	Cleavage	1	□	□	□
LOC_Os04g33720	LOC_Os04g33720.1|12004.m08467|cDNA	osa-MIR1862d-e	UGUUUAUUUUGGGACGGAGGGAGU	beta-fructofuranosidase, insoluble isoenzyme 3 precursor, putative, expressed [PFAM]	ACUCUCUCCGUCCCAAAAUAAGUC	2.5	18.868	1	24	1908	1931	Cleavage	1	□	□	□
LOC_Os04g38290	LOC_Os04g38290.1|12004.m08819|cDNA	osa-MIR1862d-e	UGUUUAUUUUGGGACGGAGGGAGU	expressed protein [PFAM]	ACUCCCUCCGUCUCAAAAAAGACA	2.5	10.531	1	24	3596	3619	Cleavage	1	□	□	□
LOC_Os05g09660	LOC_Os05g09660.1|12005.m05479|cDNA	osa-MIR1862d-e	UGUUUAUUUUGGGACGGAGGGAGU	HAD superfamily phosphatase containing protein, expressed [PFAM]	ACUUCCUCCGUCUCAAAAUAAGUG	2.5	18.957	1	24	1399	1422	Cleavage	1	□	□	□
LOC_Os05g28110	LOC_Os05g28110.1|12005.m07098|cDNA	osa-MIR1879	GUGUUUGGUUUAGGGAUGAGGUGG	retrotransposon protein, putative, unclassified [PFAM]	CCAUCCCAUCCCCAAACCAAACAC	2.5	17.463	1	24	2205	2228	Cleavage	1	□	□	□
LOC_Os05g37910	LOC_Os05g37910.2|12005.m27858|cDNA	osa-MIR1862d-e	UGUUUAUUUUGGGACGGAGGGAGU	expressed protein [PFAM]	ACUUUCUCCGUCCCAAAAUAAACA	1	23.063	1	24	1369	1392	Cleavage	1	□	□	□
LOC_Os05g41190	LOC_Os05g41190.1|12005.m08294|cDNA	osa-MIR1862d-e	UGUUUAUUUUGGGACGGAGGGAGU	expressed protein [PFAM]	ACUCCCACCGUCUCAAAAUAAAUG	2.5	12.986	1	24	1133	1156	Cleavage	1	□	□	□
LOC_Os06g15710	LOC_Os06g15710.1|12006.m06284|cDNA	osa-MIR1862d-e	UGUUUAUUUUGGGACGGAGGGAGU	retrotransposon protein, putative, Ty1-copia subclass [PFAM]	ACUCUCUCCGUCCCAAAAUAAGUG	2	15.664	1	24	305	328	Cleavage	1	□	□	□
LOC_Os06g48730	LOC_Os06g48730.1|12006.m09399|cDNA	osa-MIR5078	UCGCUAGAAUGUCAUCGUGGACGG	conserved hypothetical protein [PFAM]	CCGUCCGGGAUGGCAUUUUGGCGA	3	16.858	1	24	524	547	Cleavage	1	□	□	□
LOC_Os07g08900	LOC_Os07g08900.1|12007.m05346|cDNA	osa-MIR166m	UCGGACCAGGCUUCAUUCCCU	retrotransposon protein, putative, unclassified [PFAM]	AGGGAAAGAGGCCUGGGCCGA	3	24.646	1	21	1974	1994	Cleavage	1	□	□	□
LOC_Os07g22930	LOC_Os07g22930.1|12007.m06576|cDNA	osa-MIR1862d-e	UGUUUAUUUUGGGACGGAGGGAGU	granule-bound starch synthase 1b, chloroplast precursor, putative, expressed [PFAM]	ACUCCCUCCGUCCCAGAAUAAACC	1.5	15.118	1	24	2352	2375	Cleavage	1	□	□	□
LOC_Os07g22930	LOC_Os07g22930.2|12007.m28967|cDNA	osa-MIR1862d-e	UGUUUAUUUUGGGACGGAGGGAGU	granule-bound starch synthase 1b, chloroplast precursor, putative, expressed [PFAM]	ACUCCCUCCGUCCCAGAAUAAACC	1.5	16.591	1	24	2370	2393	Cleavage	1	□	□	□
LOC_Os07g22930	LOC_Os07g22930.3|12007.m28968|cDNA	osa-MIR1862d-e	UGUUUAUUUUGGGACGGAGGGAGU	granule-bound starch synthase 1b, chloroplast precursor, putative, expressed [PFAM]	ACUCCCUCCGUCCCAGAAUAAACC	1.5	16.591	1	24	2175	2198	Cleavage	1	□	□	□
LOC_Os07g22930	LOC_Os07g22930.4|12007.m29139|cDNA	osa-MIR1862d-e	UGUUUAUUUUGGGACGGAGGGAGU	granule-bound starch synthase 1b, chloroplast precursor, putative, expressed [PFAM]	ACUCCCUCCGUCCCAGAAUAAACC	1.5	16.591	1	24	2017	2040	Cleavage	1	□	□	□
LOC_Os07g26690	LOC_Os07g26690.1|12007.m06946|cDNA	osa-MIR1862d-e	UGUUUAUUUUGGGACGGAGGGAGU	aquaporin PIP2.1, putative, expressed [PFAM]	ACUCCCUCCGUCCCAAAAUAAGUG	1.5	12.341	1	24	1284	1307	Cleavage	1	□	□	□
LOC_Os07g26690	LOC_Os07g26690.2|12007.m28973|cDNA	osa-MIR1862d-e	UGUUUAUUUUGGGACGGAGGGAGU	aquaporin PIP2.1, putative, expressed [PFAM]	ACUCCCUCCGUCCCAAAAUAAGUG	1.5	12.341	1	24	1408	1431	Cleavage	1	□	□	□
LOC_Os07g31960	LOC_Os07g31960.1|12007.m07462|cDNA	osa-MIR1862d-e	UGUUUAUUUUGGGACGGAGGGAGU	anthocyanidin 3-O-glucosyltransferase, putative, expressed [PFAM]	ACUCCCUCCGUCCCAAAAUAAAUG	1	7.819	1	24	1876	1899	Cleavage	1	□	□	□
LOC_Os07g32406	LOC_Os07g32406.1|12007.m07506|cDNA	osa-MIR1862d-e	UGUUUAUUUUGGGACGGAGGGAGU	expressed protein [PFAM]	ACUCCCUCUGUCCCAAAAUAAACC	1.5	7.785	1	24	2138	2161	Cleavage	1	□	□	□
LOC_Os08g14050	LOC_Os08g14050.1|12008.m05530|cDNA	osa-MIR5078	UCGCUAGAAUGUCAUCGUGGACGG	expressed protein [PFAM]	CCGUCCAGGAUGGUAUUUUGGCGA	3	20.453	1	24	516	539	Cleavage	1	□	□	□
LOC_Os08g38620	LOC_Os08g38620.3|12008.m26726|Cdna	osa-MIR819k	UAUGAAUGUGGACAAUGCUAGAAA	expressed protein [PFAM]	UUUCUAGUAUUGCCCACAUUCAUA	1.5	20.071	1	24	853	876	Cleavage	1	□	■	■
LOC_Os10g33700	LOC_Os10g33700.1|12010.m06198|cDNA	osa-MIR819k	UAUGAAUGUGGACAAUGCUAGAAA	ATP binding protein, putative, expressed [PFAM]	UUUCUAGCAUUGCCCACAUUCAUA	1	21.492	1	24	2362	2385	Cleavage	1	□	□	■
LOC_Os10g33700	LOC_Os10g33700.2|12010.m21918|cDNA	osa-MIR819k	UAUGAAUGUGGACAAUGCUAGAAA	ATP binding protein, putative, expressed [PFAM]	UUUCUAGCAUUGCCCACAUUCAUA	1	21.492	1	24	2286	2309	Cleavage	1	□	□	■
LOC_Os10g33960	LOC_Os10g33960.1|12010.m06226|cDNA	osa-MIR166m	UCGGACCAGGCUUCAUUCCCU	HB1, putative, expressed [PFAM]	CUGGGAUGAAGCCUGGUCCGG	3	19.736	1	21	924	944	Cleavage	1	■	■	■
LOC_Os10g33960	LOC_Os10g33960.2|12010.m21791|cDNA	osa-MIR166m	UCGGACCAGGCUUCAUUCCCU	HB1, putative, expressed [PFAM]	CUGGGAUGAAGCCUGGUCCGG	3	19.736	1	21	696	716	Cleavage	1	■	■	■
LOC_Os10g33960	LOC_Os10g33960.3|12010.m065366|cDNA	osa-MIR166m	UCGGACCAGGCUUCAUUCCCU	HB1, putative, expressed [PFAM]	CUGGGAUGAAGCCUGGUCCGG	3	19.736	1	21	924	944	Cleavage	1	■	■	■
LOC_Os10g33960	LOC_Os10g33960.4|12010.m065291|cDNA	osa-MIR166m	UCGGACCAGGCUUCAUUCCCU	HB1, putative, expressed [PFAM]	CUGGGAUGAAGCCUGGUCCGG	3	19.736	1	21	924	944	Cleavage	1	■	■	■
LOC_Os12g17950	LOC_Os12g17950.1|12012.m05751|cDNA	osa-MIR1862d-e	UGUU-UAUUUUGGGACGGAGGGAGU	expressed protein [PFAM]	ACUCCCUCCGUCCCAAAAUAUAACA	2.5	9.966	1	24	1319	1343	Cleavage	1	□	□	□
LOC_Os12g41860	LOC_Os12g41860.1|12012.m07967|cDNA	osa-MIR166m	UCGGACCAGGCUUCAUUCCCU	class III HD-Zip protein 4, putative, expressed [PFAM]	UUGGGAUGAAGCCUGGUCCGG	3	20.46	1	21	877	897	Cleavage	1	■	■	■
LOC_Os12g42044	LOC_Os12g42044.1|12012.m73946|cDNA	osa-MIR1862d-e	UGUU-UAUUUUGGGACGGAGGGAGU	OsWAK127b - OsWAK short gene, expressed [PFAM]	ACUCCCUCCGUCCCAAAAUAUAACA	2.5	9.819	1	24	2421	2445	Cleavage	1	□	□	□
LOC_Os12g42044	LOC_Os12g42044.4|12012.m73990|cDNA	osa-MIR1862d-e	UGUU-UAUUUUGGGACGGAGGGAGU	OsWAK127b - OsWAK short gene, expressed [PFAM]	ACUCCCUCCGUCCCAAAAUAUAACA	2.5	9.819	1	24	2421	2445	Cleavage	1	□	□	□
LOC_Os05g51790	LOC_Os05g51790.1|12005.m09241|cDNA	osa-MIR1861h-j	CGGUCUUGAGGCAGGAACUGAG	ATP binding protein, putative, expressed [PFAM]	CCCAGUUUCUUCCUCAAGACCG	2.5	19.225	1	22	578	599	Cleavage	1	□	□	□
LOC_Os05g51790	LOC_Os05g51790.2|12005.m27998|cDNA	osa-MIR1861h-j	CGGUCUUGAGGCAGGAACUGAG	ATP binding protein, putative, expressed [PFAM]	CCCAGUUUCUUCCUCAAGACCG	2.5	19.225	1	22	533	554	Cleavage	1	□	□	□
LOC_Os01g65780	LOC_Os01g65780.3|12001.m42775|cDNA	osa-MIR529b	AGAAGAGAGAGAGUACAGCUU	secondary cell wall-related glycosyltransferase family 8, putative, expressed [PFAM]	AUGUUUUACUCUCUCUUUUCU	3	19.507	1	21	66	86	Cleavage	1	□	□	□
LOC_Os01g69830	LOC_Os01g69830.1|12001.m13033|cDNA	osa-MIR529b	AGAAGAGAGAGAGUACAGCUU	teosinte glume architecture 1, putative, expressed [PFAM]	CAACUGUGCUCUCUCUCUUCU	2.5	18.519	1	21	1148	1168	Cleavage	1	□	□	■
LOC_Os03g15780	LOC_Os03g15780.1|12003.m34826|cDNA	osa-MIR811a-c	GACGUGGACGAAUCUCGGACGUC	anthranilate synthase component I-1, chloroplast precursor, putative, expressed [PFAM]	GACGUCCGACAUUUAUCCACGUC	2.5	20.233	1	23	113	135	Translation	1	□	□	□
LOC_Os03g15780	LOC_Os03g15780.2|12003.m35137|cDNA	osa-MIR811a-c	GACGUGGACGAAUCUCGGACGUC	anthranilate synthase component I-1, chloroplast precursor, putative, expressed [PFAM]	GACGUCCGACAUUUAUCCACGUC	2.5	20.233	1	23	113	135	Translation	1	□	□	□
LOC_Os03g15780	LOC_Os03g15780.3|12003.m35136|cDNA	osa-MIR811a-c	GACGUGGACGAAUCUCGGACGUC	anthranilate synthase component I-1, chloroplast precursor, putative, expressed [PFAM]	GACGUCCGACAUUUAUCCACGUC	2.5	20.233	1	23	113	135	Translation	1	□	□	□
LOC_Os03g15780	LOC_Os03g15780.5|12003.m34825|cDNA	osa-MIR811a-c	GACGUGGACGAAUCUCGGACGUC	anthranilate synthase component I-1, chloroplast precursor, putative, expressed [PFAM]	GACGUCCGACAUUUAUCCACGUC	2.5	20.233	1	23	113	135	Translation	1	□	□	□
LOC_Os04g51830	LOC_Os04g51830.1|12004.m10078|cDNA	osa-MIR529b	AGAAGAGAGAGAGUACAGCUU	cation transporter HKT7, putative, expressed [PFAM]	AAGAUGUACUCUUUCUCUUCC	2.5	14.729	1	21	1646	1666	Cleavage	1	□	□	□
LOC_Os08g39890	LOC_Os08g39890.1|12008.m07969|cDNA	osa-MIR529b	AGAAGAGAGAGAGUACAGCUU	squamosa promoter-binding-like protein 9, putative, expressed [PFAM] 430-660 PF03110.7 SBP domain;	GAGCUGUGCUCUCUCUCUUCU	1	21.803	1	21	987	1007	Cleavage	1	□	■	□
LOC_Os09g31438	LOC_Os09g31438.1|12009.m06260|cDNA	osa-MIR529b	AGAAGAGAGAGAGUACAGCUU	squamosa promoter-binding-like protein 9, putative, expressed [PFAM] 217-462 PF03110.7 SBP domain;	CAGCUGUGCUCUCUCUCUUCU	1.5	19.996	1	21	804	824	Cleavage	1	□	■	□
LOC_Os12g08760	LOC_Os12g08760.1|12012.m04862|cDNA	osa-MIR529b	AGAAGAGAGAGAGUACAGCUU	carboxyvinyl-carboxyphosphonate phosphorylmutase, putative, expressed [PFAM]	AAGCUCUAAUUUCUCUUUUCU	3	15.14	1	21	82	102	Cleavage	1	□	□	□
LOC_Os03g02010	LOC_Os03g02010.1|12003.m34977|cDNA	osa-MIR820a-b-c	UCGGCCUCGUGGAUGGACCAG	DNA cytosine methyltransferase Zmet3, putative, expressed [PFAM]	CUGGUCCGUCCACGAGGCUGC	2	21.774	1	21	304	324	Cleavage	1	■	■	■
LOC_Os03g02010	LOC_Os03g02010.2|12003.m34976|cDNA	osa-MIR820a-b-c	UCGGCCUCGUGGAUGGACCAG	DNA cytosine methyltransferase Zmet3, putative, expressed [PFAM]	CUGGUCCGUCCACGAGGCUGC	2	21.774	1	21	304	324	Cleavage	1	■	■	■
LOC_Os03g02010	LOC_Os03g02010.3|12003.m05744|cDNA	osa-MIR820a-b-c	UCGGCCUCGUGGAUGGACCAG	DNA cytosine methyltransferase Zmet3, putative, expressed [PFAM]	CUGGUCCGUCCACGAGGCUGC	2	21.774	1	21	304	324	Cleavage	1	■	■	■
LOC_Os03g02010	LOC_Os03g02010.4|12003.m34978|cDNA	osa-MIR820a-b-c	UCGGCCUCGUGGAUGGACCAG	DNA cytosine methyltransferase Zmet3, putative, expressed [PFAM]	CUGGUCCGUCCACGAGGCUGC	2	21.774	1	21	304	324	Cleavage	1	■	■	■
LOC_Os04g33560	LOC_Os04g33560.1|12004.m08451|cDNA	osa-MIR535	UGACAACGAGAGAGAGCACGC	expressed protein [PFAM]	GCGUGCUCCUUCUCGUUGUUC	3	24.05	1	21	49	69	Cleavage	1	□	□	□
LOC_Os11g03310	LOC_Os11g03310.1|12011.m04527|cDNA	osa-MIR820a-b-c	UCGGCCUCGUGGAUGGACCAG	NAC domain-containing protein 77, putative [PFAM]	CUUGCCCAUCCACGAGGUCGA	2.5	21.074	1	21	129	149	Cleavage	1	□	□	□
LOC_Os11g13650	LOC_Os11g13650.1|12011.m05504|cDNA	osa-MIR820a-b-c	UCGGCCUCGUGGAUGGACCAG	ATCSLC12, putative, expressed [PFAM]	CUGGUCCAUCUGCGAGAUCGA	3	20.941	1	21	93	113	Cleavage	1	□	□	□
LOC_Os12g13660	LOC_Os12g13660.1|12012.m05338|cDNA	osa-MIR5083	AGAAACCAAUGGAUCCUUCUGA	expressed protein [PFAM]	UGAGGAGGGUGCAUUGGUUUCU	3	22.753	1	22	3633	3654	Cleavage	1	□	□	□
																	#REF!
