# Supplementary material for: MicroRNA Signatures of Drought Signaling in Rice Root
Source: PLoS One. 2016 Jun 8;11(6):e0156814. doi: 10.1371/journal.pone.0156814 (PMC4898717; doi:10.1371/journal.pone.0156814)
Supplement: S8 Table — (XLSX) [file pone.0156814.s013.xlsx]

## Sheet: Sheet1
Table S8. Complete list of all differentially expressed novel miRNAs and their target genes.
miRNA	Sequence	Target_Acc	Target_Desc	Target_aligned_fragment	Expectation	UPE	miRNA_start	miRNA_end	Target_start	Target_end	Inhibition	multiplicity
NR078	CGGUGACAGAAGAGAGUGAGCAC	LOC_Os02g07780.1|12002.m06124|cDNA	squamosa promoter-binding-like protein 10, putative, expressed [PFAM] 355-549 PF03110.7 SBP domain;	GUGCUCUCUCUCUUCUGUCAUCU	2.5	16.873	1	23	980	1002	Cleavage	1
NR078	CGGUGACAGAAGAGAGUGAGCAC	LOC_Os09g32944.1|12009.m06381|cDNA	teosinte glume architecture 1, putative, expressed [PFAM] 343-576 PF03110.7 SBP domain;	GUGCUCUCUCUCUUCUGUCAUCC	2.5	11.051	1	23	1034	1056	Cleavage	1
NR078	CGGUGACAGAAGAGAGUGAGCAC	LOC_Os11g30370.1|12011.m06946|cDNA	teosinte glume architecture 1, putative, expressed [PFAM] 58-147 PF03110.7 SBP domain;	GUGCUCUCUCUCUUCUGUCAUCG	1.5	19.941	1	23	467	489	Cleavage	1
NR719	AAGGCUGCAUUGUACCAAGA	LOC_Os01g65650.1|12001.m12674|cDNA	receptor-like protein kinase 5 precursor, putative, expressed [PFAM]	UCUUGGGGCAAUGCAACCUU	3	12.421	1	20	732	751	Cleavage	1
NR719	AAGGCUGCAUUGUACCAAGA	LOC_Os07g02480.1|12007.m04720|cDNA	expressed protein [PFAM] 1768-1932 PF04578.6 Protein of unknown function, DUF594;	GCUUGGUUCAAUGCAGUCUU	2.5	23.492	1	20	183	202	Cleavage	1
NR719	AAGGCUGCAUUGUACCAAGA	LOC_Os10g29502.1|12010.m05821|cDNA	expressed protein [PFAM]	GCUUGGCGCAAUGCGGCCUU	3	16.475	1	20	1051	1070	Cleavage	1
NR649	GAUGUGGUCGUGUGGAGCAUA	LOC_Os07g02180.1|12007.m04691|cDNA	3-5 exonuclease family protein, expressed [PFAM]	UAUGCUUCAGAUGACCAUGUC	3	18.934	1	21	1009	1029	Cleavage	1
NR649	GAUGUGGUCGUGUGGAGCAUA	LOC_Os07g45220.1|12007.m08742|cDNA	transposon protein, putative, Mutator sub-class [PFAM]	UAUGCUUCACACAACUAUGUC	3	15.411	1	21	841	861	Translation	1
NR649	GAUGUGGUCGUGUGGAGCAUA	LOC_Os12g13950.1|12012.m05367|cDNA	DNA polymerase alpha subunit B, putative, expressed [PFAM]	CUUGUUCCACAUGACCACAUC	3	16.133	1	21	1457	1477	Cleavage	1
NR166	AAGCGGCGCCGGUGGCGGGGG	LOC_Os03g02970.1|12003.m05835|cDNA	endoribonuclease Dicer, putative, expressed [PFAM]	CCCCCGCCGCCGCCGCCGCUA	2.5	22.722	1	21	235	255	Translation	1
NR166	AAGCGGCGCCGGUGGCGGGGG	LOC_Os05g14880.1|12005.m05899|cDNA	expressed protein [PFAM]	CCUCCGCCACCGCCGCCGCUU	1.5	21.045	1	21	548	568	Translation	1
NR166	AAGCGGCGCCGGUGGCGGGGG	LOC_Os07g31450.1|12007.m07414|cDNA	ATP binding protein, putative, expressed [PFAM]	CCGCCGCCGCCGCCGCCGCUU	2.5	17.986	1	21	57	77	Translation	1
NR166	AAGCGGCGCCGGUGGCGGGGG	LOC_Os08g17410.1|12008.m05860|cDNA	BRASSINOSTEROID INSENSITIVE 1 precursor, putative, expressed [PFAM]	CCGCCGCCGCCGGUGUCGCUU	2.5	21.583	1	21	157	177	Cleavage	1
NR166	AAGCGGCGCCGGUGGCGGGGG	LOC_Os09g34180.1|12009.m06467|cDNA	AFH1, putative, expressed [PFAM]	CCGCCGCCACCGGCGCCGUUC	2.5	24.654	1	21	395	415	Cleavage	1
NR166	AAGCGGCGCCGGUGGCGGGGG	LOC_Os10g41310.1|12010.m06895|cDNA	bZIP-like protein, putative, expressed [PFAM] 160-282 PF04783.5 Protein of unknown function (DUF630);	CUCCCGCCACCGACGCCGCUG	2.5	20.442	1	21	448	468	Translation	1
NR166	AAGCGGCGCCGGUGGCGGGGG	LOC_Os12g28770.1|12012.m06692|cDNA	expressed protein [PFAM]	UUCCCGCCAUUGGCGCCGCUU	2	16.496	1	21	1076	1096	Cleavage	1
NR030	UGGGGUGUGUGUGUGUGUGU	LOC_Os01g59360.1|12001.m12073|cDNA	calcium-dependent protein kinase, isoform 2, putative, expressed [PFAM]	ACACACACACACACACUCCA	0.5	16.186	1	20	1750	1769	Cleavage	1
NR030	UGGGGUGUGUGUGUGUGUGU	LOC_Os01g70720.1|12001.m42590|cDNA	expressed protein [PFAM]	ACACACACACACACACACCA	1.5	9.749	1	20	538	557	Cleavage	1
NR030	UGGGGUGUGUGUGUGUGUGU	LOC_Os02g03060.1|12002.m05656|cDNA	cell division control protein 2 homolog 2, putative, expressed [PFAM]	ACACACACACACGCACACCA	2	4.635	1	20	47	66	Cleavage	1
NR030	UGGGGUGUGUGUGUGUGUGU	LOC_Os02g55380.1|12002.m10564|cDNA	ethylene response factor 1, putative, expressed [PFAM]	ACACACACACACACACUCUG	1.5	20.22	1	20	637	656	Cleavage	1
NR030	UGGGGUGUGUGUGUGUGUGU	LOC_Os03g28130.1|12003.m08137|cDNA	F-box protein, putative, expressed [PFAM]	ACACACACACACACACUCUC	2	3.56	1	20	16	35	Cleavage	1
NR030	UGGGGUGUGUGUGUGUGUGU	LOC_Os03g48104.1|12003.m78816|cDNA	expressed protein [PFAM]	ACACACACACACACACUGCA	2	7.982	1	20	178	197	Cleavage	1
NR030	UGGGGUGUGUGUGUGUGUGU	LOC_Os04g55650.1|12004.m10456|cDNA	cysteine proteinase RD21a precursor, putative, expressed [PFAM]	ACACAUACAUACACACUCCG	2	10.113	1	20	1864	1883	Cleavage	1
NR030	UGGGGUGUGUGUGUGUGUGU	LOC_Os05g14180.1|12005.m05830|cDNA	OsIAA17 - Auxin-responsive Aux/IAA gene family member, expressed [PFAM]	ACACACACACACACACUCUC	2	7.621	1	20	40	59	Cleavage	1
NR030	UGGGGUGUGUGUGUGUGUGU	LOC_Os05g37190.1|12005.m07899|cDNA	TRANSPARENT TESTA 1 protein, putative, expressed [PFAM]	ACACACACACACACACCCAC	2.5	10.08	1	20	1510	1529	Cleavage	1
NR030	UGGGGUGUGUGUGUGUGUGU	LOC_Os05g37250.1|12005.m07905|cDNA	cytochrome P450 94A2, putative, expressed [PFAM]	ACACACACGCACACACCCCC	1.5	18.094	1	20	61	80	Cleavage	1
NR030	UGGGGUGUGUGUGUGUGUGU	LOC_Os05g51420.4|12005.m27647|cDNA	hypersensitive-induced response protein, putative, expressed [PFAM]	ACACACACACACACACUCUC	2	16.329	1	20	1551	1570	Cleavage	1
NR030	UGGGGUGUGUGUGUGUGUGU	LOC_Os06g44280.1|12006.m08956|cDNA	fibroin heavy chain precursor, putative, expressed [PFAM]	ACACACACACACACACACCA	1.5	5.455	1	20	2007	2026	Cleavage	1
NR030	UGGGGUGUGUGUGUGUGUGU	LOC_Os06g50310.1|12006.m09555|cDNA	DNA binding protein, putative, expressed [PFAM]	ACACGCACACACACACCUCC	2	14.896	1	20	62	81	Cleavage	1
NR030	UGGGGUGUGUGUGUGUGUGU	LOC_Os08g06320.1|12008.m04771|cDNA	DNA-binding protein, putative, expressed [PFAM]	ACACACACACACACACUCUC	2	0.088	1	20	15	34	Cleavage	1
NR030	UGGGGUGUGUGUGUGUGUGU	LOC_Os09g37600.1|12009.m06707|cDNA	erwinia induced protein 1, putative, expressed [PFAM]	ACACACACACACACACUCUC	2	4.949	1	20	9	28	Cleavage	1
NR030	UGGGGUGUGUGUGUGUGUGU	LOC_Os10g33840.1|12010.m06213|cDNA	expressed protein [PFAM]	ACACACACACACACACUCCU	1.5	15.773	1	20	2244	2263	Cleavage	1
NR030	UGGGGUGUGUGUGUGUGUGU	LOC_Os11g01280.1|12011.m04333|cDNA	expressed protein [PFAM]	ACACACACACACACACCCCA	0	8.906	1	20	536	555	Cleavage	1
NR030	UGGGGUGUGUGUGUGUGUGU	LOC_Os12g33194.1|12012.m07117|cDNA	expressed protein [PFAM]	ACACACAUACACACACCCCA	0.5	11.449	1	20	1793	1812	Cleavage	1
NR366	GAAUGGUUAGAAUUUAAAGAUGG	LOC_Os01g71250.1|12001.m13168|cDNA	expressed protein [PFAM]	CCCUCUUUAAAUCUUAACCAUUC	2.5	11.3	1	23	1683	1705	Translation	1
NR297	ACUCGUCGCCGGCGACCACAG	LOC_Os02g39570.2|12002.m09045|cDNA	acetolactate synthase/ amino acid binding protein, putative, expressed [PFAM] 1370-1591 PF10369.2 Small subunit of acetolactate synthase;	CUGUGUUCGUCGGCGACGAGA	2.5	23.138	1	21	435	455	Cleavage	1
NR366	GAAUGGUUAGAAUUUAAAGAUGG	LOC_Os10g03850.3|12010.m065356|cDNA	F-box domain containing protein, expressed [PFAM]	GUAUCUUUAAAUCCUAACCAUUU	3	4.525	1	23	1323	1345	Translation	1
NR297	ACUCGUCGCCGGCGACCACAG	LOC_Os11g35220.1|12011.m07375|cDNA	OsWAK117 - OsWAK receptor-like cytoplasmic kinase (OsWAK-RLCK), expressed [PFAM]	CUGUGGUCACCGACGACGAGU	2	23.61	1	21	21	41	Translation	1
NR271	AGAGAUGGAAGGGCAGAGCU	LOC_Os02g18000.1|12002.m100796|cDNA	disease resistance protein RGA2, putative, expressed [PFAM]	AGAUCUGCCAUUUCAUCUCU	2.5	22.461	1	20	435	454	Translation	1
NR271	AGAGAUGGAAGGGCAGAGCU	LOC_Os04g19540.1|12004.m07113|cDNA	retrotransposon protein, putative, Ty3-gypsy subclass [PFAM]	AGCUCUGCUCUUCCAUUUUC	2.5	18.078	1	20	682	701	Cleavage	1
NR271	AGAGAUGGAAGGGCAGAGCU	LOC_Os06g30950.1|12006.m71439|cDNA	integral membrane protein like, putative, expressed [PFAM]	AGCUCUGUUGUUUCAUUUCU	3	20.815	1	20	269	288	Translation	1
NR271	AGAGAUGGAAGGGCAGAGCU	LOC_Os06g37810.1|12006.m08316|cDNA	resistance protein, putative [PFAM]	AGUUUUGUUCUGCCAUCUCU	3	21.541	1	20	137	156	Translation	1
NR271	AGAGAUGGAAGGGCAGAGCU	LOC_Os11g47730.1|12011.m08572|cDNA	expressed protein [PFAM]	UGCUGUGCUCUUCCAUCUUU	3	11.427	1	20	112	131	Cleavage	1
NR071	UGAGGACAAGAGCUGAUUCGG	LOC_Os01g47050.1|12001.m10901|cDNA	kelch motif family protein, expressed [PFAM]	CUGAAUGAGCUAUUGUCCUUA	3	12.437	1	21	1929	1949	Translation	1
